# Supplementary material for: N-[4-(2-Morpholino­eth­oxy)phen­yl]acetamide monohydrate
Source: Acta Crystallogr Sect E Struct Rep Online. 2011 Jan 8;67(Pt 2):o262. doi: 10.1107/S1600536810053675 (PMC3051513; doi:10.1107/S1600536810053675)
Supplement: Supplementary file 1 [file e-67-0o262-sup1.cif]

##############################################################################
###                                                                        ###
###        Electronic paper (Acta Crystallographica Section E)             ###
###                                                                        ###
##############################################################################
#                                                                            #
# This CIF contains the data in a paper accepted for publication in Acta     #
# Crystallographica Section E. It conforms to the requirements of Notes      #
# for Authors for Section E, and has been peer reviewed under the auspices   #
# of the IUCr Commission on Journals.                                        #
#                                                                            #
# Full details of the Crystallographic Information File format               #
# are given in the paper "The Crystallographic Information File (CIF):       #
# a New Standard Archive File for Crystallography" by S. R. Hall, F. H.      #
# Allen and I. D. Brown [Acta Cryst. (1991), A47, 655-685].                  #
#                                                                            #
# The current version of the core CIF dictionary is obtainable from          #
# ftp://ftp.iucr.org/pub/cif_core.dic. The current version number is 2.4.    #
#                                                                            #
# Software is freely available for graphical display of the structure(s) in  #
# this CIF.  For information consult the CIF home page http://www.iucr.org/  #
# cif/home.html                                                              #
#                                                                            #
# This file may be used for bona fide research purposes within the           #
# scientific community so long as proper attribution is given to the journal # 
# article from which it was obtained.                                        #
#                                                                            #
##############################################################################
                                             
data_I
_audit_creation_method     SHELXL-97
_chemical_name_systematic
;
<i>N</i>-[4-(2-Morpholinoethoxy)phenyl]acetamide monohydrate
;
_chemical_name_common     ?
_chemical_formula_moiety     'C14 H20 N2 O3, H2 O'
_chemical_formula_sum     'C14 H22 N2 O4'
_chemical_formula_iupac     'C14 H20 N2 O3, H2 O'
_chemical_formula_weight     282.34
_chemical_melting_point     ?
_symmetry_cell_setting     triclinic
_symmetry_space_group_name_H-M     'P -1'
loop_
    _symmetry_equiv_pos_as_xyz
    'x, y, z'
    '-x, -y, -z'
_cell_length_a     7.0560(3)
_cell_length_b     10.2859(6)
_cell_length_c     10.7234(6)
_cell_angle_alpha     87.572(3)
_cell_angle_beta     73.326(3)
_cell_angle_gamma     79.876(3)
_cell_volume     733.92(7)
_cell_formula_units_Z     2
_cell_measurement_reflns_used     ?
_cell_measurement_theta_min     ?
_cell_measurement_theta_max     ?
_cell_measurement_temperature     293(2)
_exptl_crystal_description     block
_exptl_crystal_colour     colourless
_exptl_crystal_size_max     0.30
_exptl_crystal_size_mid     0.25
_exptl_crystal_size_min     0.20
_exptl_crystal_density_diffrn     1.278
_exptl_crystal_density_meas     ?
_exptl_crystal_density_method     'not measured'
_exptl_crystal_F_000     304
_exptl_absorpt_coefficient_mu     0.094
_exptl_absorpt_correction_type     multi-scan
_exptl_absorpt_process_details     '(SADABS; Bruker, 2001)'
_exptl_absorpt_correction_T_min     0.6028
_exptl_absorpt_correction_T_max     0.7052
_exptl_special_details
;
;
_diffrn_ambient_temperature     293(2)
_diffrn_radiation_type     MoK\a
_diffrn_radiation_wavelength     0.71073
_diffrn_radiation_source     'fine-focus sealed tube'
_diffrn_radiation_monochromator     graphite
_diffrn_measurement_device_type     'Bruker SMART CCD area-detector'
_diffrn_measurement_method     'multi-scan'
_diffrn_detector_area_resol_mean     ?
_diffrn_reflns_number     17239
_diffrn_reflns_av_R_equivalents     0.0283
_diffrn_reflns_av_sigmaI/netI     0.0211
_diffrn_reflns_theta_min     1.98
_diffrn_reflns_theta_max     28.50
_diffrn_reflns_theta_full     28.50
_diffrn_measured_fraction_theta_max     0.997
_diffrn_measured_fraction_theta_full     0.997
_diffrn_reflns_limit_h_min     -6
_diffrn_reflns_limit_h_max     9
_diffrn_reflns_limit_k_min     -13
_diffrn_reflns_limit_k_max     13
_diffrn_reflns_limit_l_min     -14
_diffrn_reflns_limit_l_max     14
_diffrn_standards_number     ?
_diffrn_standards_interval_count     ?
_diffrn_standards_interval_time     3600
_diffrn_standards_decay_%     0
_refine_special_details
;
Refinement of <i>F</i>^2^ against ALL reflections. The weighted <i>R</i>-factor
<i>wR</i> and goodness of fit <i>S</i> are based on <i>F</i>^2^, conventional
<i>R</i>-factors <i>R</i> are based on <i>F</i>, with <i>F</i> set to zero for
negative <i>F</i>^2^. The threshold expression of <i>F</i>^2^ >
\s(<i>F</i>^2^) is used only for calculating <i>R</i>-factors(gt) <i>etc</i>.
and is not relevant to the choice of reflections for refinement.
<i>R</i>-factors based on <i>F</i>^2^ are statistically about twice as large
as those based on <i>F</i>, and <i>R</i>- factors based on ALL data will be
even larger.
;
_reflns_number_total     3723
_reflns_number_gt     2697
_reflns_threshold_expression     I>2sigma(I)
_refine_ls_structure_factor_coef     Fsqd
_refine_ls_matrix_type     full
_refine_ls_R_factor_all     0.0620
_refine_ls_R_factor_gt     0.0444
_refine_ls_wR_factor_gt     0.1235
_refine_ls_wR_factor_ref     0.1384
_refine_ls_goodness_of_fit_ref     1.050
_refine_ls_restrained_S_all     1.050
_refine_ls_number_reflns     3723
_refine_ls_number_parameters     194
_refine_ls_number_restraints     0
_refine_ls_hydrogen_treatment     mixed
_refine_ls_weighting_scheme     calc
_refine_ls_weighting_details
         'calc w=1/[\s^2^(Fo^2^)+(0.0701P)^2^+0.1005P] where P=(Fo^2^+2Fc^2^)/3'
_atom_sites_solution_hydrogens     geom
_atom_sites_solution_primary     direct
_atom_sites_solution_secondary     difmap
_refine_ls_shift/su_max     0.000
_refine_ls_shift/su_mean     0.000
_refine_diff_density_max     0.195
_refine_diff_density_min     -0.193
_refine_ls_extinction_method     none
_refine_ls_extinction_coef     ?
loop_
    _atom_type_symbol
    _atom_type_description
    _atom_type_scat_dispersion_real
    _atom_type_scat_dispersion_imag
    _atom_type_scat_source
    'C' 'C' 0.0033 0.0016
                         'International Tables Vol C Tables 4.2.6.8 and 6.1.1.4'
    'H' 'H' 0.0000 0.0000
                         'International Tables Vol C Tables 4.2.6.8 and 6.1.1.4'
    'N' 'N' 0.0061 0.0033
                         'International Tables Vol C Tables 4.2.6.8 and 6.1.1.4'
    'O' 'O' 0.0106 0.0060
                         'International Tables Vol C Tables 4.2.6.8 and 6.1.1.4'
_computing_data_collection     'SMART (Bruker, 2001)'
_computing_cell_refinement     'SAINT (Bruker, 2001)'
_computing_data_reduction     'SAINT (Bruker, 2001)'
_computing_structure_solution     'SHELXS97 (Sheldrick, 2008)'
_computing_structure_refinement     'SHELXL97 (Sheldrick, 2008)'
_computing_molecular_graphics
                                'PLATON (Spek, 2009) and ZORTEP (Zsolnai, 1997)'
_computing_publication_material     'WinGX (Farrugia, 1999)'
loop_
    _atom_site_type_symbol
    _atom_site_label
    _atom_site_fract_x
    _atom_site_fract_y
    _atom_site_fract_z
    _atom_site_U_iso_or_equiv
    _atom_site_adp_type
    _atom_site_calc_flag
    _atom_site_refinement_flags
    _atom_site_occupancy
    _atom_site_disorder_assembly
    _atom_site_disorder_group
    C C1 -1.0978(2) 0.87498(15) 0.43055(17) 0.0553(4) Uani d . 1 . .
    H H1A -1.1906 0.8271 0.4103 0.083 Uiso calc R 1 . .
    H H1B -1.0726 0.9451 0.3692 0.083 Uiso calc R 1 . .
    H H1C -1.1540 0.9115 0.5169 0.083 Uiso calc R 1 . .
    C C2 -0.9045(2) 0.78313(14) 0.42318(14) 0.0469(3) Uani d . 1 . .
    C C3 -0.54229(18) 0.74747(11) 0.30094(12) 0.0375(3) Uani d . 1 . .
    C C4 -0.47022(19) 0.64413(12) 0.37122(13) 0.0424(3) Uani d . 1 . .
    H H4 -0.5557 0.6167 0.4472 0.051 Uiso calc R 1 . .
    C C5 -0.27177(19) 0.58104(12) 0.32949(13) 0.0429(3) Uani d . 1 . .
    H H5 -0.2246 0.5123 0.3778 0.051 Uiso calc R 1 . .
    C C6 -0.14488(19) 0.62023(13) 0.21659(14) 0.0455(3) Uani d . 1 . .
    C C7 -0.2163(2) 0.72379(15) 0.14592(15) 0.0541(4) Uani d . 1 . .
    H H7 -0.1311 0.7506 0.0696 0.065 Uiso calc R 1 . .
    C C8 -0.4117(2) 0.78676(13) 0.18802(14) 0.0465(3) Uani d . 1 . .
    H H8 -0.4575 0.8567 0.1403 0.056 Uiso calc R 1 . .
    C C9 0.1304(2) 0.45012(14) 0.22585(16) 0.0514(4) Uani d . 1 . .
    H H9A 0.0572 0.3790 0.2243 0.062 Uiso calc R 1 . .
    H H9B 0.1241 0.4676 0.3152 0.062 Uiso calc R 1 . .
    C C10 0.3450(2) 0.41666(14) 0.14270(15) 0.0492(3) Uani d . 1 . .
    H H10A 0.3467 0.4195 0.0519 0.059 Uiso calc R 1 . .
    H H10B 0.4183 0.4836 0.1564 0.059 Uiso calc R 1 . .
    C C11 0.4840(2) 0.28395(14) 0.29775(15) 0.0494(3) Uani d . 1 . .
    H H11A 0.3564 0.2987 0.3649 0.059 Uiso calc R 1 . .
    H H11B 0.5564 0.3542 0.3040 0.059 Uiso calc R 1 . .
    C C12 0.6040(2) 0.15244(16) 0.31893(16) 0.0588(4) Uani d . 1 . .
    H H12A 0.6279 0.1526 0.4036 0.071 Uiso calc R 1 . .
    H H12B 0.5276 0.0829 0.3180 0.071 Uiso calc R 1 . .
    C C13 0.7573(2) 0.12794(15) 0.09625(16) 0.0567(4) Uani d . 1 . .
    H H13A 0.6811 0.0594 0.0917 0.068 Uiso calc R 1 . .
    H H13B 0.8851 0.1096 0.0296 0.068 Uiso calc R 1 . .
    C C14 0.6448(2) 0.25923(15) 0.07117(15) 0.0516(4) Uani d . 1 . .
    H H14A 0.7218 0.3279 0.0741 0.062 Uiso calc R 1 . .
    H H14B 0.6257 0.2590 -0.0149 0.062 Uiso calc R 1 . .
    N N1 -0.74111(16) 0.81708(11) 0.33615(12) 0.0437(3) Uani d . 1 . .
    N N2 0.44861(14) 0.28678(10) 0.16958(11) 0.0406(3) Uani d . 1 . .
    O O1 -0.89898(17) 0.68586(13) 0.49128(14) 0.0801(4) Uani d . 1 . .
    O O3 0.05217(15) 0.56571(11) 0.16672(11) 0.0655(3) Uani d . 1 . .
    O O5 0.79129(15) 0.12632(12) 0.22060(12) 0.0651(3) Uani d . 1 . .
    O O6 1.21505(19) 0.07084(12) 0.18771(14) 0.0651(3) Uani d . 1 . .
    H H1 -0.757(2) 0.8870(18) 0.2907(16) 0.055(4) Uiso d . 1 . .
    H H6A 1.095(4) 0.100(2) 0.202(2) 0.081(6) Uiso d . 1 . .
    H H6B 1.275(4) 0.138(2) 0.177(2) 0.092(7) Uiso d . 1 . .
loop_
    _atom_site_aniso_label
    _atom_site_aniso_U_11
    _atom_site_aniso_U_22
    _atom_site_aniso_U_33
    _atom_site_aniso_U_12
    _atom_site_aniso_U_13
    _atom_site_aniso_U_23
    C1 0.0363(7) 0.0512(8) 0.0731(10) -0.0017(6) -0.0114(6) 0.0060(7)
    C2 0.0388(7) 0.0432(7) 0.0555(8) -0.0029(5) -0.0119(6) 0.0080(6)
    C3 0.0352(6) 0.0306(6) 0.0449(7) -0.0010(5) -0.0115(5) 0.0012(5)
    C4 0.0393(6) 0.0372(6) 0.0455(7) -0.0012(5) -0.0082(5) 0.0086(5)
    C5 0.0402(6) 0.0348(6) 0.0498(7) 0.0009(5) -0.0123(5) 0.0101(5)
    C6 0.0352(6) 0.0399(7) 0.0545(8) 0.0027(5) -0.0085(5) 0.0079(6)
    C7 0.0410(7) 0.0529(8) 0.0569(9) 0.0004(6) -0.0037(6) 0.0215(7)
    C8 0.0418(7) 0.0398(7) 0.0541(8) -0.0004(5) -0.0136(6) 0.0156(6)
    C9 0.0386(7) 0.0436(7) 0.0610(9) 0.0055(5) -0.0063(6) 0.0141(6)
    C10 0.0376(7) 0.0450(7) 0.0563(8) 0.0026(5) -0.0073(6) 0.0121(6)
    C11 0.0454(7) 0.0464(7) 0.0543(8) 0.0016(6) -0.0163(6) 0.0011(6)
    C12 0.0510(8) 0.0591(9) 0.0628(9) 0.0069(7) -0.0214(7) 0.0086(7)
    C13 0.0365(7) 0.0506(8) 0.0714(10) 0.0036(6) -0.0033(6) -0.0010(7)
    C14 0.0355(7) 0.0531(8) 0.0559(8) 0.0011(6) -0.0027(6) 0.0044(6)
    N1 0.0365(5) 0.0343(6) 0.0546(7) 0.0021(4) -0.0099(5) 0.0088(5)
    N2 0.0289(5) 0.0398(6) 0.0479(6) 0.0017(4) -0.0076(4) 0.0042(4)
    O1 0.0478(6) 0.0771(8) 0.0989(10) -0.0024(6) -0.0066(6) 0.0474(7)
    O3 0.0381(5) 0.0613(7) 0.0755(7) 0.0121(5) 0.0012(5) 0.0308(6)
    O5 0.0370(5) 0.0686(7) 0.0857(8) 0.0073(5) -0.0218(5) 0.0077(6)
    O6 0.0418(6) 0.0487(6) 0.1051(10) -0.0033(5) -0.0256(6) 0.0132(6)
_geom_special_details
;
All e.s.d.'s (except the e.s.d. in the dihedral angle between two l.s. planes)
are estimated using the full covariance matrix. The cell e.s.d.'s are taken
into account individually in the estimation of e.s.d.'s in distances, angles
and torsion angles; correlations between e.s.d.'s in cell parameters are only
used when they are defined by crystal symmetry. An approximate (isotropic)
treatment of cell e.s.d.'s is used for estimating e.s.d.'s involving l.s.
planes.
;
loop_
    _geom_bond_atom_site_label_1
    _geom_bond_atom_site_label_2
    _geom_bond_site_symmetry_2
    _geom_bond_distance
    _geom_bond_publ_flag
    C1 C2 . 1.5007(19) ?
    C1 H1A . 0.9600 ?
    C1 H1B . 0.9600 ?
    C1 H1C . 0.9600 ?
    C2 O1 . 1.2151(17) ?
    C2 N1 . 1.3483(17) ?
    C3 C4 . 1.3851(17) ?
    C3 C8 . 1.3883(18) ?
    C3 N1 . 1.4103(15) ?
    C4 C5 . 1.3884(17) ?
    C4 H4 . 0.9300 ?
    C5 C6 . 1.3760(19) ?
    C5 H5 . 0.9300 ?
    C6 O3 . 1.3632(15) ?
    C6 C7 . 1.3873(18) ?
    C7 C8 . 1.3707(18) ?
    C7 H7 . 0.9300 ?
    C8 H8 . 0.9300 ?
    C9 O3 . 1.4236(16) ?
    C9 C10 . 1.5079(18) ?
    C9 H9A . 0.9700 ?
    C9 H9B . 0.9700 ?
    C10 N2 . 1.4655(16) ?
    C10 H10A . 0.9700 ?
    C10 H10B . 0.9700 ?
    C11 N2 . 1.4638(18) ?
    C11 C12 . 1.510(2) ?
    C11 H11A . 0.9700 ?
    C11 H11B . 0.9700 ?
    C12 O5 . 1.4250(19) ?
    C12 H12A . 0.9700 ?
    C12 H12B . 0.9700 ?
    C13 O5 . 1.420(2) ?
    C13 C14 . 1.497(2) ?
    C13 H13A . 0.9700 ?
    C13 H13B . 0.9700 ?
    C14 N2 . 1.4695(16) ?
    C14 H14A . 0.9700 ?
    C14 H14B . 0.9700 ?
    N1 H1 . 0.860(18) ?
    O6 H6A . 0.82(2) ?
    O6 H6B . 0.86(3) ?
loop_
    _geom_angle_atom_site_label_1
    _geom_angle_atom_site_label_2
    _geom_angle_atom_site_label_3
    _geom_angle_site_symmetry_1
    _geom_angle_site_symmetry_3
    _geom_angle
    _geom_angle_publ_flag
    C2 C1 H1A . . 109.5 ?
    C2 C1 H1B . . 109.5 ?
    H1A C1 H1B . . 109.5 ?
    C2 C1 H1C . . 109.5 ?
    H1A C1 H1C . . 109.5 ?
    H1B C1 H1C . . 109.5 ?
    O1 C2 N1 . . 123.54(13) ?
    O1 C2 C1 . . 121.51(13) ?
    N1 C2 C1 . . 114.95(12) ?
    C4 C3 C8 . . 118.57(11) ?
    C4 C3 N1 . . 124.49(12) ?
    C8 C3 N1 . . 116.94(11) ?
    C3 C4 C5 . . 120.70(12) ?
    C3 C4 H4 . . 119.6 ?
    C5 C4 H4 . . 119.6 ?
    C6 C5 C4 . . 120.00(12) ?
    C6 C5 H5 . . 120.0 ?
    C4 C5 H5 . . 120.0 ?
    O3 C6 C5 . . 125.00(12) ?
    O3 C6 C7 . . 115.48(12) ?
    C5 C6 C7 . . 119.51(12) ?
    C8 C7 C6 . . 120.36(12) ?
    C8 C7 H7 . . 119.8 ?
    C6 C7 H7 . . 119.8 ?
    C7 C8 C3 . . 120.84(12) ?
    C7 C8 H8 . . 119.6 ?
    C3 C8 H8 . . 119.6 ?
    O3 C9 C10 . . 103.45(11) ?
    O3 C9 H9A . . 111.1 ?
    C10 C9 H9A . . 111.1 ?
    O3 C9 H9B . . 111.1 ?
    C10 C9 H9B . . 111.1 ?
    H9A C9 H9B . . 109.0 ?
    N2 C10 C9 . . 113.88(11) ?
    N2 C10 H10A . . 108.8 ?
    C9 C10 H10A . . 108.8 ?
    N2 C10 H10B . . 108.8 ?
    C9 C10 H10B . . 108.8 ?
    H10A C10 H10B . . 107.7 ?
    N2 C11 C12 . . 110.39(12) ?
    N2 C11 H11A . . 109.6 ?
    C12 C11 H11A . . 109.6 ?
    N2 C11 H11B . . 109.6 ?
    C12 C11 H11B . . 109.6 ?
    H11A C11 H11B . . 108.1 ?
    O5 C12 C11 . . 111.16(13) ?
    O5 C12 H12A . . 109.4 ?
    C11 C12 H12A . . 109.4 ?
    O5 C12 H12B . . 109.4 ?
    C11 C12 H12B . . 109.4 ?
    H12A C12 H12B . . 108.0 ?
    O5 C13 C14 . . 110.89(13) ?
    O5 C13 H13A . . 109.5 ?
    C14 C13 H13A . . 109.5 ?
    O5 C13 H13B . . 109.5 ?
    C14 C13 H13B . . 109.5 ?
    H13A C13 H13B . . 108.0 ?
    N2 C14 C13 . . 110.03(11) ?
    N2 C14 H14A . . 109.7 ?
    C13 C14 H14A . . 109.7 ?
    N2 C14 H14B . . 109.7 ?
    C13 C14 H14B . . 109.7 ?
    H14A C14 H14B . . 108.2 ?
    C2 N1 C3 . . 128.45(11) ?
    C2 N1 H1 . . 118.1(11) ?
    C3 N1 H1 . . 113.3(11) ?
    C11 N2 C10 . . 111.50(11) ?
    C11 N2 C14 . . 107.90(11) ?
    C10 N2 C14 . . 108.26(10) ?
    C6 O3 C9 . . 118.64(10) ?
    C13 O5 C12 . . 109.68(11) ?
    H6A O6 H6B . . 106(2) ?
loop_
    _geom_torsion_atom_site_label_1
    _geom_torsion_atom_site_label_2
    _geom_torsion_atom_site_label_3
    _geom_torsion_atom_site_label_4
    _geom_torsion_site_symmetry_1
    _geom_torsion_site_symmetry_2
    _geom_torsion_site_symmetry_3
    _geom_torsion_site_symmetry_4
    _geom_torsion
    _geom_torsion_publ_flag
    C8 C3 C4 C5 . . . . -0.1(2) ?
    N1 C3 C4 C5 . . . . -179.93(12) ?
    C3 C4 C5 C6 . . . . -0.6(2) ?
    C4 C5 C6 O3 . . . . 179.86(13) ?
    C4 C5 C6 C7 . . . . 0.7(2) ?
    O3 C6 C7 C8 . . . . -179.30(14) ?
    C5 C6 C7 C8 . . . . 0.0(2) ?
    C6 C7 C8 C3 . . . . -0.7(2) ?
    C4 C3 C8 C7 . . . . 0.8(2) ?
    N1 C3 C8 C7 . . . . -179.40(13) ?
    O3 C9 C10 N2 . . . . -169.50(12) ?
    N2 C11 C12 O5 . . . . 58.19(16) ?
    O5 C13 C14 N2 . . . . -60.57(16) ?
    O1 C2 N1 C3 . . . . 4.2(3) ?
    C1 C2 N1 C3 . . . . -175.68(13) ?
    C4 C3 N1 C2 . . . . -15.1(2) ?
    C8 C3 N1 C2 . . . . 165.11(14) ?
    C12 C11 N2 C10 . . . . -175.90(11) ?
    C12 C11 N2 C14 . . . . -57.14(15) ?
    C9 C10 N2 C11 . . . . -68.97(16) ?
    C9 C10 N2 C14 . . . . 172.48(13) ?
    C13 C14 N2 C11 . . . . 58.35(15) ?
    C13 C14 N2 C10 . . . . 179.16(13) ?
    C5 C6 O3 C9 . . . . 7.5(2) ?
    C7 C6 O3 C9 . . . . -173.29(14) ?
    C10 C9 O3 C6 . . . . 177.79(13) ?
    C14 C13 O5 C12 . . . . 59.49(16) ?
    C11 C12 O5 C13 . . . . -58.19(17) ?
    O1 C2 N1 C3 . . . . 4.2(3) ?
    C1 C2 N1 C3 . . . . -175.68(13) ?
    C2 N1 C3 C4 . . . . -15.1(2) ?
    C2 N1 C3 C8 . . . . 165.11(14) ?
    C7 C6 O3 C9 . . . . -173.29(14) ?
    C5 C6 O3 C9 . . . . 7.5(2) ?
    C6 O3 C9 C10 . . . . 177.79(13) ?
    O3 C9 C10 N2 . . . . -169.50(12) ?
    C9 C10 N2 C11 . . . . -68.97(16) ?
    C9 C10 N2 C14 . . . . 172.48(13) ?
loop_
    _geom_hbond_atom_site_label_D
    _geom_hbond_atom_site_label_H
    _geom_hbond_atom_site_label_A
    _geom_hbond_site_symmetry_A
    _geom_hbond_distance_DH
    _geom_hbond_distance_HA
    _geom_hbond_distance_DA
    _geom_hbond_angle_DHA
    N1 H1 O6 1_365 0.860(18) 2.157(18) 3.0148(17) 174.8(14)
    O6 H6A O5 . 0.82(2) 2.06(3) 2.8640(18) 165(2)
    O6 H6B N2 3_655 0.86(3) 2.11(2) 2.9586(17) 171(2)
    C4 H4 O1 . 0.93 2.32 2.8896(19) 120
data_global
_journal_date_recd_electronic     2010-12-16
_journal_date_accepted     2010-12-21
_journal_name_full     'Acta Crystallographica, Section E'
_journal_year     2011
_journal_volume     67
_journal_issue      2
_journal_page_first     o262
_journal_page_last     o262
_journal_paper_category     QO
_journal_coeditor_code     JH2248
_publ_contact_author_name     'Dr.Vasuki Gopalsamy'
_publ_contact_author_address
;
Department of Physics
Kunthavai Naachiar Govt. Arts college(w)(Autonomous)
Thanjavur-613 007.
India.
;
_publ_contact_author_email     vasuki.arasi@yahoo.com
_publ_contact_author_fax     '04362 237152'
_publ_contact_author_phone     '9791402323'
_publ_section_title
;
<i>N</i>-[4-(2-Morpholinoethoxy)phenyl]acetamide monohydrate
;
loop_
    _publ_author_name
    _publ_author_address
    'Anuradha Gurumoorthy'
;         Department of Physics
          Saveetha School of Engineering
          Saveetha University
          Chennai-5
          India
;
    'Vasuki Gopalsamy'
;         Department of Physics
          Kunthavai Naachiar Government Arts College (w) (Autonomous)
          Thanjavur-7
          India
;
    'Ramamurthi. K'
;         Crystal Growth and Thin Film Laboratory,
          School of Physics
          Bharathidasan University
          Tiruchirappalli-24
          India
;
    'Poonam Piplani'
;         University Institute of Pharmaceutical Sciences
    Panjab University
          Chandigarh-14
          India
;
    'Ruchi Malik'
;         University Institute of Pharmaceutical Sciences
    Panjab University
          Chandigarh-14
          India
;
