# Supplementary material for: N-[4-(2-Morpholino­eth­oxy)phen­yl]acetamide monohydrate
Source: Acta Crystallogr Sect E Struct Rep Online. 2011 Jan 8;67(Pt 2):o262. doi: 10.1107/S1600536810053675 (PMC3051513; doi:10.1107/S1600536810053675)
Supplement: Supplementary file 2 [file e-67-0o262-Isup2.hkl]

# 
# h,k,l, Fc-squared, Fo-squared, sigma(Fo-squared) and status flag 
# 
data_I
_shelx_title ' AR5 in P-1' 
_shelx_refln_list_code          4 
_shelx_F_calc_maximum      152.32 
_exptl_crystal_F_000       284.00 
_reflns_d_resolution_high  0.7448 
 
loop_ 
 _symmetry_equiv_pos_as_xyz 
 'x, y, z' 
 '-x, -y, -z' 
 
_cell_length_a     7.0560 
_cell_length_b    10.2859 
_cell_length_c    10.7234 
_cell_angle_alpha  87.572 
_cell_angle_beta   73.326 
_cell_angle_gamma  79.876 
 
_shelx_F_squared_multiplier     1.000 
 
loop_ 
 _refln_index_h 
 _refln_index_k 
 _refln_index_l 
 _refln_F_squared_calc 
 _refln_F_squared_meas 
 _refln_F_squared_sigma 
 _refln_observed_status 
   1   0   0      158.89      142.01      1.26 o 
   2   0   0       62.62       67.54      0.74 o 
   3   0   0      803.07      874.39      8.21 o 
   4   0   0        2.94        3.57      0.17 o 
   5   0   0       11.16       14.01      0.34 o 
   6   0   0      104.90      105.25      2.05 o 
   7   0   0       27.61       27.50      0.82 o 
   8   0   0        5.14        4.80      0.82 o 
  -8   1   0        0.65        0.68      0.34 o 
  -7   1   0        0.91        1.34      0.29 o 
  -6   1   0      119.92      110.72      1.73 o 
  -5   1   0       94.84       84.63      1.11 o 
  -4   1   0       30.51       33.31      0.56 o 
  -3   1   0       25.06       23.55      0.44 o 
  -2   1   0     1006.84     1048.92      9.30 o 
  -1   1   0      116.76      121.51      1.12 o 
   0   1   0      193.82      104.07      3.22 o 
   1   1   0       70.52       74.50      0.92 o 
   2   1   0      612.60      611.37      7.82 o 
   3   1   0       84.02       95.15      1.05 o 
   4   1   0      543.98      538.53      5.82 o 
   5   1   0      152.17      146.17      2.43 o 
   6   1   0        1.32        1.47      0.39 o 
   7   1   0       70.60       67.17      1.84 o 
   8   1   0        0.64        0.79      0.47 o 
   9   1   0        2.73        4.58      0.79 o 
  -8   2   0        0.01        0.38      0.40 o 
  -7   2   0        0.92        0.77      0.38 o 
  -6   2   0       57.43       43.23      1.10 o 
  -5   2   0        2.01        2.50      0.25 o 
  -4   2   0      149.21      144.23      1.79 o 
  -3   2   0      695.52      758.62      7.27 o 
  -2   2   0        0.04       -0.12      0.12 o 
  -1   2   0        0.01       -0.09      0.09 o 
   0   2   0     2582.69     2586.76     30.97 o 
   1   2   0     7409.17     6731.63     88.75 o 
   2   2   0     1606.61     1653.10     23.31 o 
   3   2   0       38.64       41.60      0.76 o 
   4   2   0      127.66      127.74      2.11 o 
   5   2   0       10.09       10.29      0.47 o 
   6   2   0        0.31        0.01      0.24 o 
   7   2   0        0.92        0.75      0.41 o 
   8   2   0        0.00       -0.30      0.35 o 
   9   2   0        3.02        2.53      0.58 o 
  -8   3   0       15.96       19.15      1.19 o 
  -7   3   0        6.11        8.08      0.68 o 
  -6   3   0        0.00        0.33      0.26 o 
  -5   3   0      266.63      263.35      3.32 o 
  -4   3   0       73.79       73.35      1.15 o 
  -3   3   0       31.30       33.65      0.65 o 
  -2   3   0      725.80      765.93      7.77 o 
  -1   3   0      126.06      126.65      1.42 o 
   0   3   0      283.03      263.73      2.38 o 
   1   3   0     1544.48     1585.39     15.57 o 
   2   3   0      179.35      174.59      1.79 o 
   3   3   0      188.52      196.39      2.37 o 
   4   3   0       77.46       77.75      2.01 o 
   5   3   0       25.44       23.30      0.72 o 
   6   3   0      208.93      212.13      3.91 o 
   7   3   0        5.91        4.95      0.46 o 
   8   3   0        1.44        1.51      0.43 o 
   9   3   0        1.27        1.09      0.49 o 
  -8   4   0       12.37       17.61      1.04 o 
  -7   4   0       10.53       12.64      0.86 o 
  -6   4   0       35.48       37.76      1.64 o 
  -5   4   0      149.93      128.42      2.12 o 
  -4   4   0       65.75       70.49      1.19 o 
  -3   4   0        2.07        1.36      0.24 o 
  -2   4   0      401.37      428.03      4.89 o 
  -1   4   0       93.31      102.55      2.17 o 
   0   4   0      280.13      277.44      2.81 o 
   1   4   0      465.61      527.53      5.37 o 
   2   4   0      224.69      245.71      2.57 o 
   3   4   0       76.37       74.78      1.02 o 
   4   4   0       18.64       16.86      0.71 o 
   5   4   0      206.21      195.53      3.00 o 
   6   4   0        9.81        8.11      0.57 o 
   7   4   0        4.56        4.62      0.66 o 
   8   4   0        0.30       -0.58      0.74 o 
  -7   5   0        0.78        0.21      0.45 o 
  -6   5   0        6.99        7.86      0.75 o 
  -5   5   0        1.67        1.22      0.39 o 
  -4   5   0      177.90      172.40      2.63 o 
  -3   5   0        2.36        1.48      0.28 o 
  -2   5   0        0.32        0.81      0.21 o 
  -1   5   0      517.77      519.75      6.31 o 
   0   5   0       96.49       83.16      1.23 o 
   1   5   0      509.42      514.97      5.20 o 
   2   5   0        2.57        3.70      0.19 o 
   3   5   0     1058.74     1142.99     13.74 o 
   4   5   0       14.94       12.71      0.47 o 
   5   5   0       14.31       14.66      0.49 o 
   6   5   0       12.31       12.20      0.58 o 
   7   5   0       82.46       82.16      1.86 o 
   8   5   0        0.00       -0.21      0.29 o 
  -7   6   0        9.46       10.32      1.10 o 
  -6   6   0       16.58       17.41      1.07 o 
  -5   6   0        0.35        0.08      0.37 o 
  -4   6   0       10.89        8.71      0.96 o 
  -3   6   0       15.76       12.44      0.72 o 
  -2   6   0        0.71        0.72      0.26 o 
  -1   6   0       37.26       34.97      0.94 o 
   0   6   0      348.67      339.68      4.33 o 
   1   6   0       30.48       24.65      0.53 o 
   2   6   0        7.49        8.07      0.42 o 
   3   6   0        2.92        2.63      0.21 o 
   4   6   0        8.02        7.79      0.29 o 
   5   6   0        0.14       -0.14      0.22 o 
   6   6   0       67.55       62.43      1.54 o 
   7   6   0        3.02        4.08      0.66 o 
   8   6   0        0.41       -0.11      0.53 o 
  -6   7   0        0.00        0.21      0.80 o 
  -5   7   0        0.84        0.27      0.45 o 
  -4   7   0        8.89        9.90      0.73 o 
  -3   7   0        9.63       10.98      0.75 o 
  -2   7   0       25.45       26.69      0.96 o 
  -1   7   0       26.25       24.29      1.01 o 
   0   7   0      232.33      226.77      3.15 o 
   1   7   0        4.88       11.26      0.46 o 
   2   7   0       21.98       19.37      0.55 o 
   3   7   0        9.26        8.51      0.34 o 
   4   7   0       58.39       69.85      1.00 o 
   5   7   0        2.19        1.33      0.36 o 
   6   7   0        0.93        1.56      0.72 o 
   7   7   0       15.00       14.71      0.86 o 
   8   7   0        2.96        3.00      0.43 o 
  -6   8   0        0.06       -0.47      0.59 o 
  -5   8   0        7.14        8.66      1.02 o 
  -4   8   0        1.01        0.78      0.49 o 
  -3   8   0       43.59       41.59      2.05 o 
  -2   8   0       12.94       11.63      0.83 o 
  -1   8   0       14.47       12.52      0.77 o 
   0   8   0        1.41        1.16      0.31 o 
   1   8   0       47.23       49.12      1.11 o 
   2   8   0        0.51        0.24      0.21 o 
   3   8   0        8.38        9.67      0.42 o 
   4   8   0       14.97       15.69      0.55 o 
   5   8   0        0.01        0.30      0.45 o 
   6   8   0       16.40       19.50      1.01 o 
   7   8   0        2.15        1.60      0.47 o 
   8   8   0        2.16        3.10      0.49 o 
  -5   9   0        7.14        6.89      1.04 o 
  -4   9   0        0.12       -0.44      0.48 o 
  -3   9   0       20.48       18.23      1.08 o 
  -2   9   0      128.31      121.67      3.50 o 
  -1   9   0        5.61        5.97      0.69 o 
   0   9   0        0.48        0.31      0.36 o 
   1   9   0      170.46      159.59      2.76 o 
   2   9   0       50.13       50.84      1.16 o 
   3   9   0        1.06        0.98      0.43 o 
   4   9   0       63.42       66.97      1.50 o 
   5   9   0        3.16        3.17      0.31 o 
   6   9   0        0.04        0.25      0.49 o 
   7   9   0        1.85        1.28      0.46 o 
  -5  10   0        7.07        7.67      1.15 o 
  -4  10   0       20.89       20.83      1.51 o 
  -3  10   0        0.07       -0.44      0.44 o 
  -2  10   0       83.63       82.11      2.26 o 
  -1  10   0        2.38        2.56      0.58 o 
   0  10   0        1.70        1.08      0.46 o 
   1  10   0       14.25       15.61      0.80 o 
   2  10   0       26.51       28.69      1.14 o 
   3  10   0        2.77        3.84      0.48 o 
   4  10   0       18.65       18.12      0.81 o 
   5  10   0        1.56        2.03      0.43 o 
   6  10   0        0.55        0.78      0.53 o 
   7  10   0        3.85        3.71      0.68 o 
  -4  11   0        0.16        0.85      1.05 o 
  -3  11   0        8.10        8.97      1.00 o 
  -2  11   0        0.74        0.66      0.57 o 
  -1  11   0        6.29        9.47      0.91 o 
   0  11   0        1.64        1.33      0.54 o 
   1  11   0        3.28        5.19      0.67 o 
   2  11   0       17.23       13.45      0.89 o 
   3  11   0       90.57      103.61      3.35 o 
   4  11   0       19.24       18.78      1.00 o 
   5  11   0        0.02       -0.36      0.36 o 
   6  11   0        8.67       12.43      2.11 o 
  -3  12   0       33.83       43.56      2.35 o 
  -2  12   0        2.26        2.82      0.73 o 
  -1  12   0        6.24        5.03      1.07 o 
   0  12   0        4.84        3.25      0.82 o 
   1  12   0        2.42        1.20      0.63 o 
   2  12   0        6.41        6.03      0.83 o 
   3  12   0        2.60        2.62      0.95 o 
   4  12   0        5.61        7.33      1.30 o 
   5  12   0        0.06        0.05      0.62 o 
  -1  13   0        0.01       -0.24      0.63 o 
   0  13   0        6.62        8.53      1.14 o 
   1  13   0       15.45       16.05      1.33 o 
   2  13   0        0.43        0.71      0.82 o 
   3  13   0        1.19        0.87      0.61 o 
   4  13   0       29.44       27.42      1.46 o 
  -4 -13   1        2.21        4.25      0.74 o 
  -3 -13   1        0.00       -0.42      0.52 o 
  -2 -13   1        1.62        0.81      0.81 o 
  -1 -13   1        3.49        4.15      0.91 o 
   0 -13   1        3.19        4.05      0.95 o 
   1 -13   1        0.26        0.07      0.74 o 
  -5 -12   1        3.40        3.21      0.95 o 
  -4 -12   1       32.91       31.99      1.39 o 
  -3 -12   1        9.81       11.28      0.99 o 
  -2 -12   1        9.46        9.65      1.56 o 
  -1 -12   1       16.16       18.44      2.27 o 
   0 -12   1        8.09        7.44      1.00 o 
   1 -12   1        1.15        1.36      0.61 o 
   2 -12   1        4.89        5.07      0.85 o 
   3 -12   1        2.78        2.64      0.81 o 
  -6 -11   1        1.87        3.03      1.52 o 
  -5 -11   1        0.16       -0.05      0.42 o 
  -4 -11   1        0.20       -0.02      0.40 o 
  -3 -11   1       12.21       13.31      0.99 o 
  -2 -11   1       17.35       16.13      0.96 o 
  -1 -11   1       11.03       11.09      0.86 o 
   0 -11   1        1.69        1.32      0.52 o 
   1 -11   1        4.98        6.10      0.77 o 
   2 -11   1       13.40       12.47      1.04 o 
   3 -11   1        1.49        1.02      0.91 o 
   4 -11   1       16.15       16.44      1.46 o 
  -7 -10   1        0.08        0.19      0.51 o 
  -6 -10   1        7.27        8.39      0.94 o 
  -5 -10   1       21.81       22.92      1.01 o 
  -4 -10   1        0.01       -0.31      0.31 o 
  -3 -10   1       37.09       39.94      1.27 o 
  -2 -10   1       15.29       14.59      1.46 o 
  -1 -10   1        0.01        0.25      0.36 o 
   0 -10   1        7.16        6.26      0.71 o 
   1 -10   1       26.72       23.30      1.18 o 
   2 -10   1        1.30        2.08      0.61 o 
   3 -10   1        4.86        5.30      0.85 o 
   4 -10   1        2.15        2.10      0.78 o 
   5 -10   1        2.10        2.62      0.89 o 
  -7  -9   1        0.15        0.54      0.45 o 
  -6  -9   1        3.45        3.98      0.73 o 
  -5  -9   1        3.62        3.93      0.46 o 
  -4  -9   1       43.41       43.45      1.24 o 
  -3  -9   1      102.87      108.10      1.99 o 
  -2  -9   1        0.02       -0.02      0.28 o 
  -1  -9   1       45.43       48.10      1.28 o 
   0  -9   1        6.12        7.03      0.59 o 
   1  -9   1        4.40        4.15      0.59 o 
   2  -9   1      142.61      148.14      3.19 o 
   3  -9   1        3.86        3.50      0.65 o 
   4  -9   1        2.46        2.28      0.78 o 
   5  -9   1       56.01       69.35      2.18 o 
  -7  -8   1        1.34        1.17      0.49 o 
  -6  -8   1        5.46        5.37      0.67 o 
  -5  -8   1        0.39        0.24      0.29 o 
  -4  -8   1        1.60        2.30      0.29 o 
  -3  -8   1       15.82       18.61      0.63 o 
  -2  -8   1        1.04        1.54      0.25 o 
  -1  -8   1      493.23      495.35      5.77 o 
   0  -8   1       45.46       42.85      1.06 o 
   1  -8   1       13.08       11.62      0.88 o 
   2  -8   1       59.48       61.25      1.73 o 
   3  -8   1        0.07       -0.41      0.42 o 
   4  -8   1       23.76       21.44      1.13 o 
   5  -8   1        0.79        0.60      0.53 o 
   6  -8   1        3.56        3.54      0.95 o 
  -8  -7   1        0.71        0.42      0.38 o 
  -7  -7   1       54.11       51.13      1.54 o 
  -6  -7   1        9.11        8.67      0.65 o 
  -5  -7   1        7.73        8.12      0.65 o 
  -4  -7   1       28.37       25.95      0.56 o 
  -3  -7   1       51.99       50.31      0.95 o 
  -2  -7   1        0.55        1.01      0.21 o 
  -1  -7   1      199.67      205.52      2.76 o 
   0  -7   1       74.58       80.35      1.47 o 
   1  -7   1      145.17      125.32      2.04 o 
   2  -7   1      170.49      169.24      2.88 o 
   3  -7   1      362.19      364.43      6.11 o 
   4  -7   1        0.42        0.45      0.37 o 
   5  -7   1        2.95        4.31      0.69 o 
   6  -7   1       33.44       40.84      1.68 o 
   7  -7   1       35.66       44.08      2.07 o 
  -8  -6   1        0.60        0.74      0.36 o 
  -7  -6   1        0.71        0.43      0.33 o 
  -6  -6   1        5.14        6.02      0.98 o 
  -5  -6   1        4.44        4.50      0.93 o 
  -4  -6   1       34.43       32.18      0.53 o 
  -3  -6   1        2.25        1.81      0.18 o 
  -2  -6   1       21.15       22.08      0.54 o 
  -1  -6   1        0.03        0.40      0.17 o 
   0  -6   1     1668.39     1706.55     19.62 o 
   1  -6   1      397.65      388.85      5.44 o 
   2  -6   1        9.10       11.59      0.54 o 
   3  -6   1      281.52      280.83      3.87 o 
   4  -6   1       26.04       23.69      0.95 o 
   5  -6   1        3.54        2.72      0.48 o 
   6  -6   1        7.29        6.40      0.68 o 
   7  -6   1        0.50        0.88      0.56 o 
  -8  -5   1        5.91        6.57      0.59 o 
  -7  -5   1        1.75        1.61      0.57 o 
  -6  -5   1      165.01      162.96      3.23 o 
  -5  -5   1      135.92      128.82      2.61 o 
  -4  -5   1        5.77        6.95      0.26 o 
  -3  -5   1       91.74       99.26      1.23 o 
  -2  -5   1       95.59      101.30      1.30 o 
  -1  -5   1       15.79       13.39      0.38 o 
   0  -5   1       13.31       14.30      0.62 o 
   1  -5   1       13.37       16.14      0.69 o 
   2  -5   1       31.39       31.07      0.71 o 
   3  -5   1        0.02       -0.09      0.21 o 
   4  -5   1      679.38      675.82      8.28 o 
   5  -5   1       24.61       26.25      0.96 o 
   6  -5   1        0.69        1.64      0.44 o 
   7  -5   1        7.36        8.61      0.90 o 
  -8  -4   1        5.29        6.21      0.85 o 
  -7  -4   1        0.87        0.90      0.30 o 
  -6  -4   1      153.36      148.29      3.26 o 
  -5  -4   1        2.09        2.58      0.29 o 
  -4  -4   1        1.36        1.04      0.21 o 
  -3  -4   1       58.27       66.36      0.79 o 
  -2  -4   1       12.49       10.83      0.30 o 
  -1  -4   1        8.81        7.49      0.27 o 
   0  -4   1     1413.02     1476.93     14.20 o 
   1  -4   1      638.61      663.98      7.83 o 
   2  -4   1      204.28      237.41      2.90 o 
   3  -4   1       38.25       38.87      0.82 o 
   4  -4   1      341.41      344.63      3.90 o 
   5  -4   1        0.55       -0.27      0.27 o 
   6  -4   1        2.10        1.77      0.37 o 
   7  -4   1        0.50        0.64      0.41 o 
   8  -4   1        0.08        0.07      0.45 o 
  -8  -3   1        2.78        3.96      0.56 o 
  -7  -3   1       20.68       20.98      1.11 o 
  -6  -3   1       10.92       10.54      0.78 o 
  -5  -3   1      552.32      548.18      7.94 o 
  -4  -3   1       86.83       70.65      1.30 o 
  -3  -3   1       30.52       38.20      0.59 o 
  -2  -3   1      612.06      647.61      6.11 o 
  -1  -3   1      143.78      158.05      1.73 o 
   0  -3   1      362.72      344.97      3.21 o 
   1  -3   1      197.47      212.71      2.21 o 
   2  -3   1     1495.97     1631.84     16.16 o 
   3  -3   1      170.36      186.07      2.18 o 
   4  -3   1       31.48       29.45      0.69 o 
   5  -3   1        6.11        6.76      0.49 o 
   6  -3   1       14.84       11.12      0.57 o 
   7  -3   1        0.01        0.20      0.38 o 
   8  -3   1        4.36        4.81      0.58 o 
  -8  -2   1        2.75        3.12      1.08 o 
  -7  -2   1       45.76       43.85      2.00 o 
  -6  -2   1       28.87       31.05      1.05 o 
  -5  -2   1      104.92      105.39      1.88 o 
  -4  -2   1      104.66      100.26      1.25 o 
  -3  -2   1       35.82       38.60      0.46 o 
  -2  -2   1      272.67      270.42      2.48 o 
  -1  -2   1     2990.99     3087.66     27.31 o 
   0  -2   1     1998.09     2067.72     17.27 o 
   1  -2   1       34.50       32.79      0.43 o 
   2  -2   1     1078.36     1177.19     11.02 o 
   3  -2   1      430.87      468.74      4.60 o 
   4  -2   1       17.27       17.11      0.45 o 
   5  -2   1      197.61      202.39      2.27 o 
   6  -2   1      147.26      131.45      2.05 o 
   7  -2   1        0.02        0.07      0.27 o 
   8  -2   1        1.22        1.86      0.42 o 
  -8  -1   1        2.77        1.64      0.53 o 
  -7  -1   1        3.11        2.07      0.48 o 
  -6  -1   1       10.86       10.60      0.58 o 
  -5  -1   1       19.82       19.55      0.38 o 
  -4  -1   1       33.92       31.63      0.48 o 
  -3  -1   1     1539.11     1572.24     13.87 o 
  -2  -1   1      426.97      450.46      4.28 o 
  -1  -1   1     1870.85     1843.27     15.95 o 
   0  -1   1       60.86       53.62      0.53 o 
   1  -1   1       92.63       87.54      0.84 o 
   2  -1   1        9.48        8.89      0.25 o 
   3  -1   1      643.88      732.03      7.18 o 
   4  -1   1       70.55       70.62      0.90 o 
   5  -1   1       69.02       64.60      0.96 o 
   6  -1   1       21.12       17.79      0.61 o 
   7  -1   1       25.68       23.57      0.69 o 
   8  -1   1        0.48        0.16      0.48 o 
  -8   0   1       13.22       15.67      1.10 o 
  -7   0   1        4.51        3.88      0.35 o 
  -6   0   1        0.10        0.13      0.19 o 
  -5   0   1      404.74      390.17      3.91 o 
  -4   0   1      155.41      152.13      1.77 o 
  -3   0   1      540.62      566.49      5.41 o 
  -2   0   1      166.67      166.43      1.60 o 
  -1   0   1      548.61      589.16      5.25 o 
   0   0   1        2.61       -0.07      0.07 o 
   1   0   1       39.37       38.56      0.41 o 
   2   0   1      955.15      910.36      8.09 o 
   3   0   1        0.00        0.08      0.07 o 
   4   0   1       28.42       35.53      0.50 o 
   5   0   1       63.99       59.46      0.79 o 
   6   0   1      107.90      101.28      1.64 o 
   7   0   1       54.26       45.62      2.11 o 
   8   0   1        1.94        0.51      0.45 o 
   9   0   1        1.73        0.22      0.55 o 
  -8   1   1        2.07        3.69      0.48 o 
  -7   1   1        1.56        1.59      0.35 o 
  -6   1   1      122.95      108.66      1.93 o 
  -5   1   1        0.10        0.52      0.18 o 
  -4   1   1        1.12        0.55      0.15 o 
  -3   1   1      353.21      436.07      4.81 o 
  -2   1   1        1.56        1.29      0.12 o 
  -1   1   1      232.73      233.02      2.09 o 
   0   1   1        0.00       -0.05      0.05 o 
   1   1   1       16.53        8.05      0.13 o 
   2   1   1      356.38      336.69      8.96 o 
   3   1   1        7.84        8.90      0.37 o 
   4   1   1      359.48      395.48      5.10 o 
   5   1   1       74.66       69.31      1.30 o 
   6   1   1        0.14        0.17      0.27 o 
   7   1   1       53.76       50.60      1.69 o 
   8   1   1        0.07        0.02      0.37 o 
   9   1   1        0.00        0.39      0.50 o 
  -8   2   1       17.39       22.89      1.20 o 
  -7   2   1        3.49        3.09      0.46 o 
  -6   2   1       75.30       66.86      1.46 o 
  -5   2   1      276.12      264.76      2.90 o 
  -4   2   1       67.51       65.50      1.02 o 
  -3   2   1       13.91       18.74      0.43 o 
  -2   2   1      298.17      308.13      3.28 o 
  -1   2   1       96.84       93.89      0.93 o 
   0   2   1      265.82      266.91      2.48 o 
   1   2   1        0.00       -0.07      0.07 o 
   2   2   1     1297.61     1300.18     16.59 o 
   3   2   1      110.66      118.88      4.28 o 
   4   2   1      104.25       98.36      1.85 o 
   5   2   1      178.24      176.03      2.71 o 
   6   2   1      179.81      169.15      3.20 o 
   7   2   1        2.93        2.35      0.40 o 
   8   2   1        5.19        4.51      0.53 o 
   9   2   1        2.71        2.96      0.57 o 
  -8   3   1        2.01        1.14      0.54 o 
  -7   3   1       21.83       25.61      1.14 o 
  -6   3   1       59.56       60.63      1.87 o 
  -5   3   1      219.74      197.00      2.87 o 
  -4   3   1       71.45       73.99      1.11 o 
  -3   3   1       56.38       59.35      0.95 o 
  -2   3   1      264.90      332.42      4.00 o 
  -1   3   1       59.22       63.86      0.95 o 
   0   3   1      436.50      424.58      3.76 o 
   1   3   1      155.67      152.21      1.56 o 
   2   3   1     2626.54     2489.18     21.00 o 
   3   3   1      235.85      258.98      3.82 o 
   4   3   1       97.21       92.21      3.82 o 
   5   3   1        0.15       -0.56      0.56 o 
   6   3   1       49.52       47.32      1.88 o 
   7   3   1        1.61        1.26      0.49 o 
   8   3   1        0.32       -0.39      0.39 o 
   9   3   1        4.35        4.59      0.55 o 
  -7   4   1        2.36        2.36      0.53 o 
  -6   4   1        0.03        0.12      0.36 o 
  -5   4   1       74.04       69.31      1.44 o 
  -4   4   1      556.07      568.07      6.93 o 
  -3   4   1       75.94       76.49      1.35 o 
  -2   4   1      453.61      466.85      5.72 o 
  -1   4   1       69.42       71.29      1.18 o 
   0   4   1      354.65      376.11      4.84 o 
   1   4   1      445.74      488.21      4.99 o 
   2   4   1      159.08      176.95      1.80 o 
   3   4   1       16.16       20.03      0.34 o 
   4   4   1       35.21       31.37      0.88 o 
   5   4   1       94.37       82.09      3.86 o 
   6   4   1      139.11      131.35      5.69 o 
   7   4   1        5.22        5.14      0.36 o 
   8   4   1        7.64        8.94      0.60 o 
   9   4   1        0.01        0.29      0.34 o 
  -7   5   1        8.81        7.79      0.82 o 
  -6   5   1        0.54        0.63      0.45 o 
  -5   5   1       27.26       22.42      0.94 o 
  -4   5   1        1.41        1.77      0.37 o 
  -3   5   1        0.92        0.51      0.26 o 
  -2   5   1      373.54      390.70      4.57 o 
  -1   5   1      141.08      139.63      2.05 o 
   0   5   1       14.43       16.81      0.51 o 
   1   5   1        1.07        0.53      0.15 o 
   2   5   1        0.41        0.81      0.14 o 
   3   5   1      357.69      350.56      3.61 o 
   4   5   1       65.98       63.13      1.18 o 
   5   5   1        0.22        0.40      0.22 o 
   6   5   1       31.36       28.00      2.47 o 
   7   5   1        0.59        0.91      1.12 o 
   8   5   1        5.88        3.74      1.60 o 
   9   5   1        0.11        2.53      1.54 o 
  -7   6   1        0.43       -0.52      0.52 o 
  -6   6   1        0.05        0.55      0.49 o 
  -5   6   1        3.27        2.39      0.62 o 
  -4   6   1       58.55       54.34      1.44 o 
  -3   6   1      432.17      430.31      6.16 o 
  -2   6   1       52.84       49.56      1.11 o 
  -1   6   1       30.15       32.51      1.00 o 
   0   6   1       61.58       57.82      1.12 o 
   1   6   1      223.52      241.70      2.85 o 
   2   6   1        0.92        0.98      0.21 o 
   3   6   1        4.28        4.38      0.24 o 
   4   6   1       47.60       49.04      1.26 o 
   5   6   1        0.58        0.20      0.22 o 
   6   6   1        1.26        0.69      0.25 o 
   7   6   1      138.01      133.62      3.44 o 
   8   6   1        3.14        0.35      1.33 o 
  -6   7   1       22.49       23.43      1.59 o 
  -5   7   1        2.28        2.35      0.59 o 
  -4   7   1       53.81       52.15      1.64 o 
  -3   7   1      304.70      294.30      5.84 o 
  -2   7   1       42.03       41.14      1.20 o 
  -1   7   1        0.27       -0.06      0.23 o 
   0   7   1       20.85       18.53      0.66 o 
   1   7   1        0.04       -0.06      0.19 o 
   2   7   1        0.03       -0.07      0.16 o 
   3   7   1       91.93       98.09      1.30 o 
   4   7   1       14.32       12.50      0.35 o 
   5   7   1        2.07        1.20      0.32 o 
   6   7   1       25.84       24.92      2.72 o 
   7   7   1       29.27       29.28      1.85 o 
   8   7   1        0.07        0.50      1.35 o 
  -6   8   1        8.49        8.95      1.14 o 
  -5   8   1        0.34        1.20      0.93 o 
  -4   8   1        0.37       -0.24      0.43 o 
  -3   8   1        2.30        1.65      0.51 o 
  -2   8   1      544.59      544.07      8.66 o 
  -1   8   1        2.67        2.71      0.44 o 
   0   8   1       10.81        9.62      0.55 o 
   1   8   1      592.17      635.81      7.23 o 
   2   8   1       22.56       18.89      0.63 o 
   3   8   1        0.45        0.16      0.19 o 
   4   8   1       14.69       17.09      0.65 o 
   5   8   1        0.34       -0.22      0.31 o 
   6   8   1        1.56        1.24      0.41 o 
   7   8   1        4.93        4.40      0.55 o 
   8   8   1        1.84        1.13      1.00 o 
  -5   9   1       17.60       18.88      1.93 o 
  -4   9   1       17.74       19.36      1.37 o 
  -3   9   1        0.78        1.02      0.53 o 
  -2   9   1      101.17       95.42      2.42 o 
  -1   9   1      118.70      115.18      2.61 o 
   0   9   1        5.88        8.08      0.61 o 
   1   9   1        0.02       -0.31      0.31 o 
   2   9   1        0.00       -0.10      0.27 o 
   3   9   1       15.60       17.78      0.71 o 
   4   9   1        0.60        0.33      0.29 o 
   5   9   1       30.34       34.17      1.34 o 
   6   9   1        9.25       10.76      0.82 o 
   7   9   1        0.06        0.17      0.39 o 
  -4  10   1        2.51        3.34      0.86 o 
  -3  10   1        4.59        5.20      0.79 o 
  -2  10   1        4.50        5.51      0.78 o 
  -1  10   1       60.45       58.43      1.84 o 
   0  10   1        0.87        1.26      0.47 o 
   1  10   1        3.90        3.61      0.61 o 
   2  10   1      130.33      129.99      2.69 o 
   3  10   1       18.57       20.30      0.82 o 
   4  10   1        1.55        2.14      0.41 o 
   5  10   1        6.63        5.04      0.52 o 
   6  10   1        1.70        2.08      0.60 o 
   7  10   1        0.01        1.08      0.49 o 
  -3  11   1        1.58        1.42      0.68 o 
  -2  11   1        7.66        9.47      0.98 o 
  -1  11   1       72.87       66.43      2.07 o 
   0  11   1        0.20       -0.32      0.55 o 
   1  11   1        4.26        5.14      0.95 o 
   2  11   1        5.55        4.52      0.64 o 
   3  11   1        0.35        0.37      0.56 o 
   4  11   1       35.74       37.80      1.39 o 
   5  11   1        2.37        2.64      0.52 o 
   6  11   1        0.25       -0.12      0.74 o 
  -2  12   1        0.18        0.17      0.88 o 
  -1  12   1        5.58        7.23      1.00 o 
   0  12   1        2.94        2.14      0.74 o 
   1  12   1        0.14       -0.03      0.56 o 
   2  12   1        0.84        1.17      0.53 o 
   3  12   1       10.22       10.62      0.96 o 
   4  12   1        5.42        4.79      0.68 o 
   5  12   1        0.40       -0.34      0.73 o 
  -1  13   1        0.75        0.29      0.76 o 
   0  13   1        3.89        3.77      0.94 o 
   1  13   1        5.45        6.93      1.03 o 
   2  13   1        1.90        1.34      0.87 o 
   3  13   1        0.59       -0.01      0.55 o 
   4  13   1       11.62       14.44      1.24 o 
  -3 -13   2        0.89        0.51      0.76 o 
  -2 -13   2        0.08        0.56      0.82 o 
  -1 -13   2        6.68        6.19      0.99 o 
   0 -13   2        0.90        0.17      0.71 o 
   1 -13   2        0.19       -0.33      0.72 o 
  -5 -12   2        0.81        0.50      0.61 o 
  -4 -12   2        1.20        0.74      0.74 o 
  -3 -12   2        7.78        7.42      0.86 o 
  -2 -12   2        0.00        0.02      0.98 o 
  -1 -12   2        3.48        2.29      0.72 o 
   0 -12   2        3.75        4.15      0.84 o 
   1 -12   2       29.84       33.50      1.80 o 
   2 -12   2        5.75        8.13      1.55 o 
   3 -12   2        0.05        0.10      0.66 o 
  -6 -11   2        9.29       10.03      2.36 o 
  -5 -11   2       12.60       15.32      1.63 o 
  -4 -11   2       12.13       13.79      1.14 o 
  -3 -11   2      110.30      114.05      2.93 o 
  -2 -11   2        0.44       -0.12      0.42 o 
  -1 -11   2        2.67        3.00      0.68 o 
   0 -11   2       33.64       29.91      1.77 o 
   1 -11   2       13.31       13.68      1.24 o 
   2 -11   2        0.00       -0.41      0.64 o 
   3 -11   2       11.53        9.58      1.01 o 
   4 -11   2       10.90       11.88      1.66 o 
  -6 -10   2        1.63        2.79      0.72 o 
  -5 -10   2        8.36        6.87      0.67 o 
  -4 -10   2        0.04        0.22      0.35 o 
  -3 -10   2       11.03       13.79      0.92 o 
  -2 -10   2       33.59       37.30      1.53 o 
  -1 -10   2        9.54        6.70      0.70 o 
   0 -10   2       10.94        8.15      0.79 o 
   1 -10   2       53.77       53.53      2.82 o 
   2 -10   2        8.38        6.82      0.79 o 
   3 -10   2        0.18       -0.45      0.49 o 
   4 -10   2       29.06       30.77      1.99 o 
   5 -10   2        4.08        4.88      0.86 o 
  -7  -9   2        0.46        0.79      0.55 o 
  -6  -9   2        1.13        0.66      0.47 o 
  -5  -9   2       25.09       25.55      1.03 o 
  -4  -9   2       26.05       26.12      0.94 o 
  -3  -9   2       86.83       88.06      1.76 o 
  -2  -9   2       87.39       95.33      1.91 o 
  -1  -9   2       14.54       15.35      0.76 o 
   0  -9   2       12.97       12.59      0.74 o 
   1  -9   2        1.60        2.72      0.55 o 
   2  -9   2       13.25       16.29      1.00 o 
   3  -9   2        5.55        7.04      0.79 o 
   4  -9   2       13.64       13.03      1.03 o 
   5  -9   2        0.40        0.22      0.58 o 
  -7  -8   2        2.25        1.57      0.51 o 
  -6  -8   2       16.49       15.53      1.03 o 
  -5  -8   2        1.49        1.09      0.27 o 
  -4  -8   2        2.08        2.81      0.44 o 
  -3  -8   2       45.88       45.46      1.11 o 
  -2  -8   2       55.20       60.27      1.15 o 
  -1  -8   2      132.87      135.90      2.18 o 
   0  -8   2        0.85        0.38      0.32 o 
   1  -8   2       14.43       11.12      0.68 o 
   2  -8   2        1.43        0.78      0.44 o 
   3  -8   2      137.70      124.38      2.78 o 
   4  -8   2        0.13        0.18      0.44 o 
   5  -8   2        0.20       -0.76      0.84 o 
   6  -8   2        3.32        2.52      0.71 o 
  -7  -7   2        0.17       -0.07      0.38 o 
  -6  -7   2       25.11       19.42      1.32 o 
  -5  -7   2        5.42        6.45      0.76 o 
  -4  -7   2       22.58       22.69      0.61 o 
  -3  -7   2      170.48      157.75      1.96 o 
  -2  -7   2        8.19        6.72      0.35 o 
  -1  -7   2       58.44       60.15      1.63 o 
   0  -7   2       91.11       83.88      1.52 o 
   1  -7   2        2.00        3.20      0.80 o 
   2  -7   2       96.31       89.60      1.85 o 
   3  -7   2      316.89      287.12      4.60 o 
   4  -7   2       30.90       33.57      1.15 o 
   5  -7   2        0.77        1.03      0.49 o 
   6  -7   2       10.00       11.91      0.97 o 
   7  -7   2       13.20       20.35      1.94 o 
  -8  -6   2        1.59        1.67      1.06 o 
  -7  -6   2        3.31        3.96      0.54 o 
  -6  -6   2        4.67        5.60      0.69 o 
  -5  -6   2       30.50       26.97      1.03 o 
  -4  -6   2        0.33        0.39      0.16 o 
  -3  -6   2        6.54        9.62      0.35 o 
  -2  -6   2        6.00        4.23      0.33 o 
  -1  -6   2        8.94        8.51      0.56 o 
   0  -6   2      187.94      216.29      3.49 o 
   1  -6   2       97.12      101.32      1.87 o 
   2  -6   2       25.52       25.78      0.78 o 
   3  -6   2      145.58      132.66      2.39 o 
   4  -6   2      250.20      239.46      3.83 o 
   5  -6   2        0.34        0.33      0.37 o 
   6  -6   2        7.84        6.62      0.66 o 
   7  -6   2       13.05       14.77      1.04 o 
  -8  -5   2        9.35       10.49      0.80 o 
  -7  -5   2        1.71        1.68      0.42 o 
  -6  -5   2       99.16       94.39      2.23 o 
  -5  -5   2        0.80        0.61      0.31 o 
  -4  -5   2        0.01       -0.13      0.13 o 
  -3  -5   2      136.79      156.04      1.74 o 
  -2  -5   2       39.66       40.48      0.73 o 
  -1  -5   2        7.14        7.24      0.30 o 
   0  -5   2       62.12       78.40      1.47 o 
   1  -5   2     1239.20     1273.40     16.22 o 
   2  -5   2       11.63       14.37      0.73 o 
   3  -5   2       51.95       46.86      1.04 o 
   4  -5   2        2.59        2.17      0.36 o 
   5  -5   2       73.11       70.50      1.62 o 
   6  -5   2        2.05        2.68      0.48 o 
   7  -5   2        0.32        0.12      0.42 o 
   8  -5   2        0.38        0.25      0.68 o 
  -8  -4   2        1.63        1.23      0.49 o 
  -7  -4   2        0.51        0.48      0.63 o 
  -6  -4   2       13.93       12.60      0.72 o 
  -5  -4   2      186.56      166.91      3.29 o 
  -4  -4   2       43.71       52.18      0.70 o 
  -3  -4   2       84.67       91.46      1.16 o 
  -2  -4   2      195.82      214.55      2.37 o 
  -1  -4   2       57.00       71.54      1.11 o 
   0  -4   2       74.17       69.82      0.99 o 
   1  -4   2      106.37      117.31      1.72 o 
   2  -4   2       61.40       57.82      1.07 o 
   3  -4   2      136.19      143.21      1.97 o 
   4  -4   2        6.91        6.14      0.37 o 
   5  -4   2       19.27       13.48      0.78 o 
   6  -4   2        4.66        6.93      0.52 o 
   7  -4   2        9.07       10.71      0.87 o 
   8  -4   2       13.14       16.90      0.98 o 
  -8  -3   2        8.73        8.00      0.77 o 
  -7  -3   2        2.88        2.96      0.51 o 
  -6  -3   2       90.09       89.28      2.14 o 
  -5  -3   2       90.20       80.42      1.22 o 
  -4  -3   2       39.03       39.36      0.59 o 
  -3  -3   2      326.35      313.81      3.30 o 
  -2  -3   2      913.25      992.23      9.32 o 
  -1  -3   2       48.08       70.29      0.82 o 
   0  -3   2     1081.93     1122.27      9.96 o 
   1  -3   2       25.50       26.44      0.48 o 
   2  -3   2     1175.41     1309.40     13.06 o 
   3  -3   2      301.72      339.49      3.64 o 
   4  -3   2      123.50      116.89      1.60 o 
   5  -3   2        0.25       -0.18      0.18 o 
   6  -3   2       19.25       14.03      0.71 o 
   7  -3   2        8.02        8.86      0.65 o 
   8  -3   2        3.35        3.73      0.55 o 
  -8  -2   2        3.41        5.66      0.95 o 
  -7  -2   2        0.59        0.34      0.41 o 
  -6  -2   2       12.19       12.06      1.07 o 
  -5  -2   2      105.87      100.78      1.25 o 
  -4  -2   2      542.50      562.05      5.41 o 
  -3  -2   2      268.92      264.31      2.81 o 
  -2  -2   2      222.89      211.42      2.02 o 
  -1  -2   2      232.92      231.46      2.19 o 
   0  -2   2       11.90       13.41      0.25 o 
   1  -2   2       36.99       39.51      0.51 o 
   2  -2   2        1.26        2.06      0.18 o 
   3  -2   2       41.57       49.34      0.72 o 
   4  -2   2      113.16      112.41      1.45 o 
   5  -2   2        3.43        2.70      0.25 o 
   6  -2   2      173.84      158.00      2.16 o 
   7  -2   2        2.49        2.22      0.43 o 
   8  -2   2        0.14       -0.15      0.33 o 
  -8  -1   2        1.12        1.97      0.99 o 
  -7  -1   2        0.57        1.00      0.48 o 
  -6  -1   2       13.63       15.48      0.48 o 
  -5  -1   2      539.85      550.20      5.70 o 
  -4  -1   2       21.17       22.82      0.44 o 
  -3  -1   2      132.38      143.05      1.55 o 
  -2  -1   2      222.65      245.49      2.45 o 
  -1  -1   2       76.63       65.71      0.72 o 
   0  -1   2     2781.82     2750.91     23.08 o 
   1  -1   2       76.78       64.30      0.64 o 
   2  -1   2      158.80      144.42      1.56 o 
   3  -1   2      324.04      347.15      3.42 o 
   4  -1   2       15.69       20.28      0.41 o 
   5  -1   2       56.42       53.78      0.84 o 
   6  -1   2        2.72        3.07      0.24 o 
   7  -1   2       43.13       38.94      0.96 o 
   8  -1   2       11.75       12.28      0.95 o 
   9  -1   2       12.57       15.98      1.17 o 
  -8   0   2        1.59        1.95      0.79 o 
  -7   0   2        3.28        1.91      0.40 o 
  -6   0   2        4.70        3.22      0.32 o 
  -5   0   2       41.85       39.48      0.75 o 
  -4   0   2       60.70       66.79      0.86 o 
  -3   0   2     1018.79     1117.28     10.51 o 
  -2   0   2        0.09       -0.03      0.09 o 
  -1   0   2      263.23      282.36      2.63 o 
   0   0   2     4030.81     3945.25     33.22 o 
   1   0   2     1142.99     1177.44      9.92 o 
   2   0   2      146.03      158.16      1.51 o 
   3   0   2       10.05       11.42      0.25 o 
   4   0   2      492.81      521.74      5.00 o 
   5   0   2      191.60      182.39      1.91 o 
   6   0   2        0.20        0.15      0.27 o 
   7   0   2       47.47       41.29      1.72 o 
   8   0   2        0.70        0.81      0.61 o 
   9   0   2        0.61        0.52      0.51 o 
  -8   1   2        0.74        0.40      0.44 o 
  -7   1   2       11.38       13.53      0.72 o 
  -6   1   2       46.63       43.09      1.10 o 
  -5   1   2        7.97        7.63      0.48 o 
  -4   1   2      271.18      279.92      2.95 o 
  -3   1   2       70.73       71.43      0.95 o 
  -2   1   2      493.53      519.45      5.32 o 
  -1   1   2      213.03      216.82      2.08 o 
   0   1   2     1089.67     1116.52      9.85 o 
   1   1   2     3078.79     3064.75     28.69 o 
   2   1   2      386.51      390.19      3.71 o 
   3   1   2      301.17      333.77      3.40 o 
   4   1   2       27.29       27.45      0.77 o 
   5   1   2        5.61        6.68      0.53 o 
   6   1   2        0.00       -0.09      0.23 o 
   7   1   2       24.71       22.26      0.93 o 
   8   1   2        0.11        0.43      0.40 o 
   9   1   2        1.71        1.65      0.54 o 
  -8   2   2       16.13       17.31      1.13 o 
  -7   2   2        2.14        1.90      0.46 o 
  -6   2   2       14.70       15.58      0.92 o 
  -5   2   2        4.18        4.95      0.42 o 
  -4   2   2       16.41       15.25      0.45 o 
  -3   2   2       24.13       18.61      0.44 o 
  -2   2   2     1547.56     1690.41     16.73 o 
  -1   2   2      114.50      122.17      1.29 o 
   0   2   2      482.96      475.54      4.33 o 
   1   2   2    23201.93    20443.77    329.09 o 
   2   2   2      280.75      240.77      2.33 o 
   3   2   2        4.78        3.32      0.17 o 
   4   2   2        9.63       13.16      0.63 o 
   5   2   2        2.46        1.68      0.19 o 
   6   2   2       35.90       36.06      0.96 o 
   7   2   2      100.10       98.24      2.32 o 
   8   2   2        0.09        0.18      0.35 o 
   9   2   2        6.05        6.71      0.66 o 
  -7   3   2        2.67        3.72      0.57 o 
  -6   3   2        0.29        0.29      0.43 o 
  -5   3   2       75.99       68.56      1.79 o 
  -4   3   2       91.65       83.10      1.30 o 
  -3   3   2       97.20      100.05      1.49 o 
  -2   3   2       63.06       68.15      0.96 o 
  -1   3   2      122.13      126.35      1.55 o 
   0   3   2       20.08       18.88      0.36 o 
   1   3   2       12.75       12.83      0.29 o 
   2   3   2      872.93      905.84      8.97 o 
   3   3   2       10.67        9.91      0.24 o 
   4   3   2       58.73       68.09      3.10 o 
   5   3   2      121.29      122.81      5.01 o 
   6   3   2       14.75       13.88      1.79 o 
   7   3   2        8.95        8.47      0.46 o 
   8   3   2        2.82        2.57      0.49 o 
   9   3   2        0.01       -0.25      0.88 o 
  -7   4   2        7.37        9.94      0.86 o 
  -6   4   2        0.02       -0.09      0.38 o 
  -5   4   2       25.89       16.59      0.80 o 
  -4   4   2       11.98       13.32      0.62 o 
  -3   4   2       31.22       32.09      0.78 o 
  -2   4   2      506.72      536.46      6.54 o 
  -1   4   2       38.71       32.62      0.75 o 
   0   4   2       11.47        9.44      0.29 o 
   1   4   2      915.79      995.09      9.94 o 
   2   4   2     1528.09     1530.58     17.55 o 
   3   4   2      388.52      386.53      4.08 o 
   4   4   2        1.10        0.76      0.16 o 
   5   4   2       12.75       15.97      1.68 o 
   6   4   2       24.98       22.23      2.18 o 
   7   4   2        0.12       -0.81      0.81 o 
   8   4   2        3.32        3.01      1.27 o 
   9   4   2        1.98        2.12      1.50 o 
  -7   5   2        0.01       -0.40      0.45 o 
  -6   5   2        2.35        3.33      0.62 o 
  -5   5   2        3.90        3.30      0.54 o 
  -4   5   2      332.78      334.93      5.00 o 
  -3   5   2      136.56      134.69      2.38 o 
  -2   5   2        1.35        2.15      0.37 o 
  -1   5   2      110.31      110.39      1.74 o 
   0   5   2       13.86       14.57      0.49 o 
   1   5   2      168.21      178.51      1.96 o 
   2   5   2       28.17       28.92      0.78 o 
   3   5   2       50.62       55.33      0.78 o 
   4   5   2       68.87       68.16      1.42 o 
   5   5   2       10.33        8.92      0.60 o 
   6   5   2        0.05       -0.48      0.93 o 
   7   5   2       79.17       73.22      4.26 o 
   8   5   2        4.56        4.84      1.70 o 
   9   5   2        2.53        1.85      1.58 o 
  -6   6   2       25.28       26.32      1.49 o 
  -5   6   2        1.97        1.57      0.67 o 
  -4   6   2       26.74       20.31      0.95 o 
  -3   6   2        0.00        0.24      0.37 o 
  -2   6   2       40.87       42.66      1.04 o 
  -1   6   2       69.95       69.34      1.45 o 
   0   6   2       77.22       94.57      1.57 o 
   1   6   2      140.98      153.83      1.90 o 
   2   6   2       52.06       67.17      1.05 o 
   3   6   2      217.51      226.86      2.50 o 
   4   6   2       12.63       11.96      0.34 o 
   5   6   2        2.32        1.65      0.29 o 
   6   6   2        7.14        5.67      0.38 o 
   7   6   2        0.97        1.93      1.33 o 
   8   6   2        0.18        1.08      1.39 o 
   9   6   2        0.01        0.91      1.62 o 
  -6   7   2        0.04       -0.48      0.58 o 
  -5   7   2        0.00       -0.51      0.51 o 
  -4   7   2        9.79        8.28      0.79 o 
  -3   7   2       83.55       79.37      2.06 o 
  -2   7   2       37.65       30.11      1.46 o 
  -1   7   2        2.63        1.94      0.32 o 
   0   7   2        0.05        0.02      0.22 o 
   1   7   2       11.12       15.31      0.54 o 
   2   7   2       38.80       32.79      0.68 o 
   3   7   2        6.76        6.68      0.31 o 
   4   7   2      171.12      176.47      2.12 o 
   5   7   2       22.58       24.11      1.82 o 
   6   7   2        0.14        0.32      0.31 o 
   7   7   2        0.71        0.27      0.28 o 
   8   7   2       16.65       18.34      2.70 o 
  -5   8   2        5.00        5.14      0.94 o 
  -4   8   2        3.17        3.23      0.66 o 
  -3   8   2        3.30        3.01      0.60 o 
  -2   8   2        2.81        3.38      0.62 o 
  -1   8   2        0.34        1.13      0.42 o 
   0   8   2        9.70       10.66      0.68 o 
   1   8   2       71.37       70.59      1.30 o 
   2   8   2        6.17        8.16      0.41 o 
   3   8   2       26.13       30.58      0.67 o 
   4   8   2        0.25       -0.09      0.18 o 
   5   8   2        0.01        0.51      0.34 o 
   6   8   2        0.04       -0.11      0.32 o 
   7   8   2        0.18        0.30      0.33 o 
   8   8   2        0.12       -0.08      0.37 o 
  -5   9   2        0.19       -0.61      0.66 o 
  -4   9   2        0.37       -0.49      0.58 o 
  -3   9   2        0.10        0.01      0.47 o 
  -2   9   2        8.83       10.95      0.90 o 
  -1   9   2        9.90       11.52      0.87 o 
   0   9   2       17.94       17.40      0.83 o 
   1   9   2        4.53        5.25      0.53 o 
   2   9   2       40.06       38.53      1.00 o 
   3   9   2        0.60        0.71      0.31 o 
   4   9   2        1.70        1.39      0.35 o 
   5   9   2       11.44       11.04      0.55 o 
   6   9   2        0.02       -0.02      0.38 o 
   7   9   2        0.27       -0.20      0.35 o 
   8   9   2        3.21        2.53      0.49 o 
  -4  10   2        3.24        3.71      0.91 o 
  -3  10   2        1.20        1.23      0.60 o 
  -2  10   2       17.14       19.31      1.89 o 
  -1  10   2        0.00        0.45      0.52 o 
   0  10   2        0.56        0.98      0.56 o 
   1  10   2        1.66        1.85      0.41 o 
   2  10   2       11.17        9.31      0.74 o 
   3  10   2        1.14        0.52      0.35 o 
   4  10   2        5.98        7.73      0.58 o 
   5  10   2        8.32        7.33      0.62 o 
   6  10   2        0.93        0.39      0.46 o 
   7  10   2        2.37        2.86      0.62 o 
  -3  11   2        0.45        0.61      0.73 o 
  -2  11   2        0.01       -0.62      0.62 o 
  -1  11   2       38.79       41.87      2.18 o 
   0  11   2        1.86        2.18      0.58 o 
   1  11   2        5.07        4.88      1.27 o 
   2  11   2       14.49       17.01      0.99 o 
   3  11   2       10.77       14.26      2.30 o 
   4  11   2        1.16        0.81      0.70 o 
   5  11   2        6.59        8.59      0.73 o 
   6  11   2        0.42        1.52      0.62 o 
  -2  12   2        1.37        2.48      0.76 o 
  -1  12   2       29.71       29.05      1.74 o 
   0  12   2        0.94        0.38      0.67 o 
   1  12   2        0.58       -0.19      0.74 o 
   2  12   2        1.98        1.71      0.57 o 
   3  12   2        1.00        0.76      0.54 o 
   4  12   2        5.30        6.14      0.79 o 
   5  12   2        1.02       -0.48      0.48 o 
   6  12   2        0.04       -0.60      0.60 o 
  -1  13   2        3.18        5.12      1.22 o 
   0  13   2        0.51        0.68      0.74 o 
   1  13   2        1.40        1.19      0.72 o 
   2  13   2        1.00        1.31      1.07 o 
   3  13   2        0.17       -0.25      0.56 o 
   4  13   2       14.92       19.30      1.22 o 
  -2 -13   3        4.69        3.97      1.41 o 
  -1 -13   3        0.06       -0.39      0.63 o 
   0 -13   3        0.58        1.84      0.82 o 
   1 -13   3        0.35        0.21      1.10 o 
  -4 -12   3        0.97        0.25      0.53 o 
  -3 -12   3        4.97        4.05      0.75 o 
  -2 -12   3        0.45       -0.17      0.70 o 
  -1 -12   3        0.06       -0.48      0.48 o 
   0 -12   3       15.63       12.34      1.19 o 
   1 -12   3        2.28        1.51      0.75 o 
   2 -12   3        3.47        2.87      0.80 o 
   3 -12   3        6.59        7.68      1.19 o 
  -5 -11   3        1.57        0.47      0.53 o 
  -4 -11   3        1.42        2.80      0.72 o 
  -3 -11   3        1.28        1.37      0.55 o 
  -2 -11   3        0.50        1.15      0.59 o 
  -1 -11   3       10.09        9.89      1.37 o 
   0 -11   3        1.67        2.09      0.65 o 
   1 -11   3        0.73        1.90      0.75 o 
   2 -11   3        1.08        2.01      0.64 o 
   3 -11   3        0.00       -0.12      0.54 o 
   4 -11   3        2.61        3.30      0.93 o 
  -6 -10   3        1.01        1.36      0.68 o 
  -5 -10   3        4.89        5.69      0.67 o 
  -4 -10   3       29.77       30.36      1.69 o 
  -3 -10   3       58.40       52.54      1.76 o 
  -2 -10   3       83.13       92.73      2.42 o 
  -1 -10   3        5.94        3.77      0.72 o 
   0 -10   3       19.09       18.45      1.05 o 
   1 -10   3       29.72       29.08      1.33 o 
   2 -10   3        1.34        1.06      0.56 o 
   3 -10   3       17.43       20.58      1.22 o 
   4 -10   3       38.97       43.91      1.99 o 
   5 -10   3       26.44       31.74      1.96 o 
  -6  -9   3        2.23        1.67      0.65 o 
  -5  -9   3        7.04        8.64      0.55 o 
  -4  -9   3       19.60       21.53      0.90 o 
  -3  -9   3        0.61        0.98      0.35 o 
  -2  -9   3        8.63        7.95      0.69 o 
  -1  -9   3        3.00        2.81      0.47 o 
   0  -9   3       12.46       11.50      0.72 o 
   1  -9   3        0.50        0.25      0.48 o 
   2  -9   3       19.37       14.84      0.97 o 
   3  -9   3       38.11       40.20      1.69 o 
   4  -9   3        0.01       -0.45      0.45 o 
   5  -9   3        0.38       -0.11      0.53 o 
  -7  -8   3        0.00       -0.46      0.46 o 
  -6  -8   3        0.54        0.83      0.72 o 
  -5  -8   3       21.29       19.09      0.72 o 
  -4  -8   3       80.00       79.85      1.74 o 
  -3  -8   3        1.99        3.64      0.41 o 
  -2  -8   3      108.87      104.75      1.81 o 
  -1  -8   3       13.29       12.80      0.62 o 
   0  -8   3      115.01      104.97      2.05 o 
   1  -8   3        3.08        2.87      0.46 o 
   2  -8   3       45.45       41.30      1.42 o 
   3  -8   3        0.21        0.14      0.42 o 
   4  -8   3        0.95        2.46      0.55 o 
   5  -8   3        0.09       -0.03      0.48 o 
   6  -8   3        0.04       -0.23      0.56 o 
  -7  -7   3        2.44        2.64      0.58 o 
  -6  -7   3        0.00       -0.23      0.56 o 
  -5  -7   3       16.97       19.02      0.56 o 
  -4  -7   3        0.90        1.08      0.27 o 
  -3  -7   3      123.10      119.58      1.87 o 
  -2  -7   3      148.07      150.31      2.16 o 
  -1  -7   3       29.23       29.93      1.09 o 
   0  -7   3      105.85      123.34      2.01 o 
   1  -7   3        0.01       -0.25      0.26 o 
   2  -7   3       11.03       11.31      0.79 o 
   3  -7   3      189.66      210.81      3.51 o 
   4  -7   3       15.26       11.35      0.83 o 
   5  -7   3        0.58        0.12      0.43 o 
   6  -7   3       34.82       42.41      1.73 o 
   7  -7   3        0.20       -0.40      0.58 o 
  -7  -6   3        5.21        5.20      0.65 o 
  -6  -6   3       14.73       14.24      0.87 o 
  -5  -6   3       21.97       20.20      0.64 o 
  -4  -6   3        0.23        0.18      0.16 o 
  -3  -6   3       22.71       18.78      0.56 o 
  -2  -6   3        1.05        0.49      0.20 o 
  -1  -6   3      185.56      186.28      2.43 o 
   0  -6   3      307.62      309.16      4.05 o 
   1  -6   3       24.49       24.83      0.82 o 
   2  -6   3      100.52      102.13      2.15 o 
   3  -6   3        8.56       10.01      0.63 o 
   4  -6   3       19.07       17.22      0.93 o 
   5  -6   3       27.65       23.34      0.97 o 
   6  -6   3        8.59        7.82      0.71 o 
   7  -6   3        0.03       -0.11      0.43 o 
  -8  -5   3       31.84       35.94      1.48 o 
  -7  -5   3        1.62        1.51      0.45 o 
  -6  -5   3       33.37       29.22      1.18 o 
  -5  -5   3        0.02       -0.04      0.18 o 
  -4  -5   3        3.70        3.95      0.28 o 
  -3  -5   3        4.39        6.28      0.28 o 
  -2  -5   3       31.98       31.89      0.63 o 
  -1  -5   3       90.64       88.81      1.48 o 
   0  -5   3      260.79      272.76      3.55 o 
   1  -5   3      543.98      604.94      8.05 o 
   2  -5   3       79.83       66.37      1.15 o 
   3  -5   3       32.34       27.76      0.80 o 
   4  -5   3      296.63      320.75      3.99 o 
   5  -5   3        2.28        2.58      0.68 o 
   6  -5   3        3.48        2.82      0.47 o 
   7  -5   3        6.10        7.70      0.76 o 
   8  -5   3       24.95       33.53      1.41 o 
  -8  -4   3        0.30        0.88      0.54 o 
  -7  -4   3        0.00       -0.44      0.44 o 
  -6  -4   3       15.73       16.91      0.99 o 
  -5  -4   3       44.35       47.58      0.78 o 
  -4  -4   3        8.90        6.09      0.29 o 
  -3  -4   3       32.50       32.51      0.57 o 
  -2  -4   3       42.96       43.22      0.72 o 
  -1  -4   3       85.50       71.09      1.13 o 
   0  -4   3        0.60        1.42      0.19 o 
   1  -4   3      610.83      676.61      8.03 o 
   2  -4   3      210.51      207.34      2.82 o 
   3  -4   3       15.03       10.67      0.42 o 
   4  -4   3      118.51      111.34      1.59 o 
   5  -4   3      307.41      295.68      3.73 o 
   6  -4   3        1.93        1.88      0.36 o 
   7  -4   3        2.63        2.33      0.48 o 
   8  -4   3        2.42        3.52      0.58 o 
  -8  -3   3        0.00       -0.19      0.55 o 
  -7  -3   3       19.42       22.77      0.96 o 
  -6  -3   3        1.40        1.34      0.21 o 
  -5  -3   3      256.33      261.51      2.73 o 
  -4  -3   3       83.32       81.12      1.12 o 
  -3  -3   3        0.50        0.34      0.13 o 
  -2  -3   3      547.71      606.83      6.19 o 
  -1  -3   3       40.57       47.43      0.78 o 
   0  -3   3      343.76      367.41      3.65 o 
   1  -3   3        5.03        8.48      0.36 o 
   2  -3   3       93.89      113.77      1.46 o 
   3  -3   3        6.10        6.82      0.28 o 
   4  -3   3        2.74        3.37      0.25 o 
   5  -3   3      203.15      203.88      2.50 o 
   6  -3   3       46.40       45.90      1.10 o 
   7  -3   3       13.21       15.58      0.82 o 
   8  -3   3        0.21        0.55      0.38 o 
  -8  -2   3        0.29        0.14      0.56 o 
  -7  -2   3       15.44       18.03      1.05 o 
  -6  -2   3        9.56       10.06      0.41 o 
  -5  -2   3       78.86       79.00      1.16 o 
  -4  -2   3       25.34       19.97      0.46 o 
  -3  -2   3        0.41        0.42      0.14 o 
  -2  -2   3       42.77       60.40      0.84 o 
  -1  -2   3       39.62       35.00      0.53 o 
   0  -2   3      435.36      439.20      3.85 o 
   1  -2   3      792.25      816.46      7.01 o 
   2  -2   3      537.13      564.31      5.45 o 
   3  -2   3       19.41       24.17      0.52 o 
   4  -2   3        1.64        1.95      0.21 o 
   5  -2   3      166.25      167.25      1.94 o 
   6  -2   3       29.75       27.87      0.77 o 
   7  -2   3       26.89       25.76      0.84 o 
   8  -2   3        0.02       -0.06      0.38 o 
  -8  -1   3        0.25       -0.06      0.56 o 
  -7  -1   3        7.85        8.20      0.93 o 
  -6  -1   3        5.72        6.42      0.43 o 
  -5  -1   3       12.48       13.41      0.47 o 
  -4  -1   3      635.49      640.76      6.23 o 
  -3  -1   3      449.76      444.38      4.38 o 
  -2  -1   3      125.04      149.01      1.63 o 
  -1  -1   3      114.12      121.80      1.27 o 
   0  -1   3       34.81       31.69      0.47 o 
   1  -1   3      571.11      549.77      4.37 o 
   2  -1   3     1128.51     1198.41     10.64 o 
   3  -1   3      623.03      641.55      6.50 o 
   4  -1   3       23.31       26.14      0.48 o 
   5  -1   3        9.83        9.36      0.32 o 
   6  -1   3       11.39       10.72      0.40 o 
   7  -1   3       15.43       14.15      0.50 o 
   8  -1   3        0.01       -0.45      0.45 o 
   9  -1   3        4.11        4.82      0.79 o 
  -8   0   3       30.29       31.95      1.26 o 
  -7   0   3        6.79        7.35      0.51 o 
  -6   0   3       14.73       15.81      0.66 o 
  -5   0   3       75.15       80.63      1.31 o 
  -4   0   3       98.00       89.29      1.19 o 
  -3   0   3       38.02       38.45      0.68 o 
  -2   0   3        4.39        4.15      0.21 o 
  -1   0   3     2086.21     2078.99     19.27 o 
   0   0   3     1084.87     1139.92      9.62 o 
   1   0   3      783.18      868.57      7.36 o 
   2   0   3        1.59        1.74      0.13 o 
   3   0   3       72.97       76.45      0.90 o 
   4   0   3      144.01      157.94      1.78 o 
   5   0   3       10.66       11.12      0.29 o 
   6   0   3        0.67        0.63      0.18 o 
   7   0   3       25.11       23.35      1.03 o 
   8   0   3        0.94        0.68      0.44 o 
   9   0   3        2.47        2.30      0.70 o 
  -8   1   3        0.60        0.93      0.83 o 
  -7   1   3        0.02        0.47      0.42 o 
  -6   1   3        4.06        5.60      0.49 o 
  -5   1   3       44.68       41.04      0.97 o 
  -4   1   3        1.81        2.36      0.25 o 
  -3   1   3       11.69       14.94      0.41 o 
  -2   1   3     1479.37     1558.18     18.60 o 
  -1   1   3        7.30        8.25      0.27 o 
   0   1   3      436.31      416.39      3.49 o 
   1   1   3     3416.10     3369.61     31.33 o 
   2   1   3        2.30        1.21      0.10 o 
   3   1   3       26.93       26.50      0.39 o 
   4   1   3      408.36      430.50      4.24 o 
   5   1   3       18.24       16.27      0.54 o 
   6   1   3        4.47        4.49      0.55 o 
   7   1   3       16.24       16.03      0.81 o 
   8   1   3        0.06       -0.33      0.33 o 
   9   1   3        1.27        2.10      0.65 o 
  -7   2   3       34.72       40.06      1.68 o 
  -6   2   3        1.12        0.18      0.31 o 
  -5   2   3       24.91       25.42      0.80 o 
  -4   2   3      204.24      200.46      2.30 o 
  -3   2   3       84.25       91.73      1.30 o 
  -2   2   3      461.49      476.63      5.01 o 
  -1   2   3        0.37        0.16      0.15 o 
   0   2   3        0.77        1.67      0.15 o 
   1   2   3     1416.98     1446.83     13.46 o 
   2   2   3       42.63       39.60      0.55 o 
   3   2   3       13.23       11.28      0.21 o 
   4   2   3       31.53       31.01      0.59 o 
   5   2   3      179.86      193.93      2.98 o 
   6   2   3       30.06       30.04      1.03 o 
   7   2   3       44.81       42.97      1.23 o 
   8   2   3        0.01       -0.32      0.32 o 
   9   2   3        0.08        0.39      0.38 o 
  -7   3   3        4.86        5.73      0.69 o 
  -6   3   3        1.41        1.03      0.44 o 
  -5   3   3      101.85       91.07      1.72 o 
  -4   3   3        0.06       -0.10      0.22 o 
  -3   3   3        0.00        0.01      0.18 o 
  -2   3   3       93.68       87.56      1.34 o 
  -1   3   3        5.93        4.81      0.31 o 
   0   3   3        0.86        0.97      0.14 o 
   1   3   3      277.93      298.48      3.17 o 
   2   3   3      312.33      299.91      3.13 o 
   3   3   3       29.45       34.58      0.48 o 
   4   3   3        0.04        0.12      0.13 o 
   5   3   3       40.37       41.10      0.95 o 
   6   3   3       70.99       70.13      1.48 o 
   7   3   3        6.03        6.18      0.41 o 
   8   3   3       23.76       22.33      0.85 o 
   9   3   3        0.22        0.33      0.36 o 
  -7   4   3       63.99       70.21      2.05 o 
  -6   4   3        0.04       -0.04      0.42 o 
  -5   4   3        0.31       -0.04      0.36 o 
  -4   4   3       68.86       67.38      1.41 o 
  -3   4   3        6.81        6.61      0.49 o 
  -2   4   3        9.87       12.08      0.67 o 
  -1   4   3       32.54       37.23      0.92 o 
   0   4   3       13.47       12.87      0.57 o 
   1   4   3       24.19       21.76      0.56 o 
   2   4   3        1.09        0.20      0.12 o 
   3   4   3      204.98      206.66      2.51 o 
   4   4   3       27.93       26.21      0.93 o 
   5   4   3        2.25        1.15      0.30 o 
   6   4   3      109.66      106.79      4.88 o 
   7   4   3       11.31       11.01      1.81 o 
   8   4   3        0.63        0.83      1.10 o 
   9   4   3        1.42       -0.23      1.25 o 
  -7   5   3        0.33        1.19      0.63 o 
  -6   5   3       23.37       27.21      1.31 o 
  -5   5   3        0.59        0.00      0.40 o 
  -4   5   3      211.23      201.78      3.38 o 
  -3   5   3       12.48       12.79      0.70 o 
  -2   5   3      102.97      105.37      1.66 o 
  -1   5   3      286.29      284.37      3.49 o 
   0   5   3       46.47       44.99      0.86 o 
   1   5   3       53.56       52.63      1.01 o 
   2   5   3      514.19      515.24      5.71 o 
   3   5   3      220.06      216.09      2.53 o 
   4   5   3       12.96       10.36      0.35 o 
   5   5   3        0.01        0.06      0.17 o 
   6   5   3       23.46       25.24      2.39 o 
   7   5   3       52.92       54.69      3.57 o 
   8   5   3        3.64       -0.29      1.04 o 
   9   5   3        0.49        1.06      1.35 o 
  -6   6   3        9.32        6.68      0.96 o 
  -5   6   3        4.31        4.44      1.16 o 
  -4   6   3        0.01        0.26      0.39 o 
  -3   6   3       86.57       80.19      1.81 o 
  -2   6   3       58.71       53.86      1.35 o 
  -1   6   3       13.15       10.54      0.65 o 
   0   6   3       14.97       13.34      0.64 o 
   1   6   3        1.84        1.84      0.23 o 
   2   6   3        1.00        1.76      0.20 o 
   3   6   3        3.54        5.37      0.25 o 
   4   6   3       66.78       66.46      1.08 o 
   5   6   3       18.28       18.22      0.95 o 
   6   6   3        0.08       -0.21      0.21 o 
   7   6   3       32.30       24.93      2.64 o 
   8   6   3        5.34        6.21      1.81 o 
   9   6   3        0.01       -1.04      1.16 o 
  -6   7   3        3.80        3.04      0.94 o 
  -5   7   3        0.75        0.17      0.59 o 
  -4   7   3       15.59       13.11      0.96 o 
  -3   7   3        5.04        6.04      0.70 o 
  -2   7   3       33.56       30.55      1.20 o 
  -1   7   3       70.55       72.85      1.61 o 
   0   7   3       10.15       11.85      0.56 o 
   1   7   3        0.92        0.36      0.22 o 
   2   7   3        7.14        5.34      0.32 o 
   3   7   3        3.25        3.20      0.26 o 
   4   7   3        0.99        0.65      0.19 o 
   5   7   3       12.43       12.07      0.73 o 
   6   7   3        1.21        1.11      0.33 o 
   7   7   3        7.27        5.84      0.55 o 
  -5   8   3        0.18       -0.37      0.72 o 
  -4   8   3        0.00       -0.29      0.50 o 
  -3   8   3       13.41       12.09      1.02 o 
  -2   8   3      170.78      168.96      3.47 o 
  -1   8   3       35.34       35.05      1.28 o 
   0   8   3        0.01        0.09      0.30 o 
   1   8   3        5.66        6.62      0.48 o 
   2   8   3        1.17        1.61      0.29 o 
   3   8   3       12.84       15.28      0.53 o 
   4   8   3        2.13        2.53      0.34 o 
   5   8   3       27.53       27.20      1.20 o 
   6   8   3        0.10        1.04      0.37 o 
   7   8   3        0.00        0.12      0.33 o 
   8   8   3       28.29       26.96      1.37 o 
  -5   9   3        2.62        3.13      0.91 o 
  -4   9   3        2.11        1.55      0.72 o 
  -3   9   3       17.20       18.39      1.16 o 
  -2   9   3       15.80       14.68      1.55 o 
  -1   9   3        1.79        1.19      0.68 o 
   0   9   3        9.73       10.45      0.69 o 
   1   9   3        1.04        1.36      0.38 o 
   2   9   3        4.39        5.46      0.47 o 
   3   9   3        0.84        0.59      0.32 o 
   4   9   3        6.11        7.89      0.55 o 
   5   9   3        0.72        0.20      0.23 o 
   6   9   3        4.82        3.81      0.58 o 
   7   9   3        0.33        0.77      0.38 o 
   8   9   3        0.59        0.94      0.41 o 
  -4  10   3        6.91        7.48      1.10 o 
  -3  10   3        0.03       -0.12      0.54 o 
  -2  10   3        0.14       -0.40      0.47 o 
  -1  10   3      245.40      243.04      4.69 o 
   0  10   3        7.31        6.65      0.72 o 
   1  10   3        0.24       -0.13      0.33 o 
   2  10   3       33.49       37.31      1.31 o 
   3  10   3        3.22        4.12      0.50 o 
   4  10   3        0.12        0.56      0.35 o 
   5  10   3       24.48       29.56      0.89 o 
   6  10   3        1.12        0.34      0.77 o 
   7  10   3        0.02        0.09      0.54 o 
  -3  11   3        1.71        2.39      0.76 o 
  -2  11   3        2.63        2.59      0.72 o 
  -1  11   3       12.15       12.10      1.05 o 
   0  11   3        8.27        8.24      0.86 o 
   1  11   3        1.16        1.17      0.61 o 
   2  11   3        4.50        4.79      0.66 o 
   3  11   3        9.21       11.35      0.93 o 
   4  11   3        0.12        0.28      0.52 o 
   5  11   3        3.53        3.34      0.56 o 
   6  11   3        1.75        2.10      0.66 o 
  -2  12   3        0.02       -0.16      0.65 o 
  -1  12   3        5.61        4.09      0.94 o 
   0  12   3       19.96       18.48      1.41 o 
   1  12   3        1.35        3.08      0.77 o 
   2  12   3        0.63        0.08      0.58 o 
   3  12   3        6.13        8.28      0.89 o 
   4  12   3        0.61        1.05      0.54 o 
   5  12   3        0.07       -0.25      0.63 o 
   6  12   3        2.29        2.74      1.02 o 
   0  13   3       17.05       12.94      1.38 o 
   1  13   3        0.02       -0.36      0.69 o 
   2  13   3        1.34        0.66      0.84 o 
   3  13   3        0.46        1.09      0.80 o 
   4  13   3        0.23        0.51      0.58 o 
  -1 -13   4        0.38        0.61      0.95 o 
   0 -13   4        0.21        0.26      0.71 o 
  -3 -12   4        0.00        0.18      0.57 o 
  -2 -12   4        0.39        0.30      0.75 o 
  -1 -12   4        5.51        7.31      1.02 o 
   0 -12   4        8.75        7.72      1.06 o 
   1 -12   4       10.71        9.85      1.22 o 
   2 -12   4        5.57        5.20      0.89 o 
  -5 -11   4        0.00       -0.52      0.72 o 
  -4 -11   4        0.05        0.05      0.47 o 
  -3 -11   4       14.88       13.39      1.04 o 
  -2 -11   4        0.08        0.41      0.51 o 
  -1 -11   4        3.97        2.76      1.08 o 
   0 -11   4       11.26       12.70      1.16 o 
   1 -11   4        2.55        0.64      0.62 o 
   2 -11   4        6.56        6.68      0.91 o 
   3 -11   4        0.34        0.83      0.92 o 
   4 -11   4       12.98       11.59      1.34 o 
  -5 -10   4       13.53       12.75      1.39 o 
  -4 -10   4        5.75        5.73      0.84 o 
  -3 -10   4        0.77        0.68      0.55 o 
  -2 -10   4       18.32       19.36      1.04 o 
  -1 -10   4       35.28       39.66      1.66 o 
   0 -10   4       14.40       13.43      0.95 o 
   1 -10   4        7.93        7.51      1.01 o 
   2 -10   4       21.34       21.83      1.57 o 
   3 -10   4        0.68        0.72      0.55 o 
   4 -10   4        0.24       -0.39      0.64 o 
   5 -10   4       13.51       13.53      1.15 o 
  -6  -9   4        0.20        0.12      0.58 o 
  -5  -9   4       10.66       11.09      0.68 o 
  -4  -9   4       19.89       22.81      0.98 o 
  -3  -9   4        2.85        1.37      0.50 o 
  -2  -9   4      241.95      243.65      4.35 o 
  -1  -9   4       10.56        9.24      0.68 o 
   0  -9   4       40.41       39.75      1.25 o 
   1  -9   4        8.75        6.92      0.73 o 
   2  -9   4       13.56       13.56      1.36 o 
   3  -9   4        0.85        1.10      0.54 o 
   4  -9   4       39.49       37.61      1.71 o 
   5  -9   4        1.98        1.20      0.59 o 
  -6  -8   4        5.65        5.42      1.83 o 
  -5  -8   4       10.03       11.21      0.64 o 
  -4  -8   4        2.34        2.17      0.43 o 
  -3  -8   4       13.06       13.19      0.81 o 
  -2  -8   4       19.59       21.33      0.86 o 
  -1  -8   4       79.48       87.60      1.92 o 
   0  -8   4        1.06        0.74      0.47 o 
   1  -8   4       71.51       66.53      1.82 o 
   2  -8   4      133.30      126.96      2.80 o 
   3  -8   4        8.48        5.10      0.69 o 
   4  -8   4        9.87        8.32      0.72 o 
   5  -8   4        8.51        9.85      0.88 o 
   6  -8   4       14.51       16.06      1.98 o 
  -7  -7   4        0.05       -0.37      0.47 o 
  -6  -7   4        0.78        0.38      0.55 o 
  -5  -7   4       11.32        9.66      0.54 o 
  -4  -7   4        2.87        2.51      0.40 o 
  -3  -7   4       25.00       23.50      0.81 o 
  -2  -7   4      320.10      315.00      4.20 o 
  -1  -7   4       68.18       70.56      1.30 o 
   0  -7   4       23.23       17.96      0.70 o 
   1  -7   4        2.99        4.95      0.52 o 
   2  -7   4        9.68       10.08      1.09 o 
   3  -7   4        5.86        6.77      0.70 o 
   4  -7   4        7.69        8.02      1.02 o 
   5  -7   4        4.21        3.06      0.58 o 
   6  -7   4        0.57        1.85      0.58 o 
   7  -7   4        0.10       -0.51      0.58 o 
  -7  -6   4        3.21        2.21      0.60 o 
  -6  -6   4        1.44        2.05      0.34 o 
  -5  -6   4        1.66        0.42      0.30 o 
  -4  -6   4        2.61        2.89      0.33 o 
  -3  -6   4        9.27        8.00      0.42 o 
  -2  -6   4        0.03       -0.05      0.19 o 
  -1  -6   4       32.55       29.27      0.77 o 
   0  -6   4        9.25        8.92      0.63 o 
   1  -6   4        0.56        1.26      0.37 o 
   2  -6   4        1.67        0.41      0.28 o 
   3  -6   4       27.34       21.22      0.86 o 
   4  -6   4      304.27      273.28      3.89 o 
   5  -6   4        0.03        0.35      0.39 o 
   6  -6   4        1.32        0.94      0.43 o 
   7  -6   4        4.79        6.89      0.78 o 
  -7  -5   4        6.06        7.73      1.19 o 
  -6  -5   4        4.50        3.99      0.33 o 
  -5  -5   4       24.19       20.18      0.68 o 
  -4  -5   4       23.05       19.21      0.57 o 
  -3  -5   4       12.66       11.22      0.39 o 
  -2  -5   4      117.12       95.38      1.57 o 
  -1  -5   4       14.29       11.55      0.45 o 
   0  -5   4      203.29      194.44      2.72 o 
   1  -5   4        8.55        9.24      0.52 o 
   2  -5   4      231.39      217.23      3.05 o 
   3  -5   4      171.25      161.99      2.65 o 
   4  -5   4      125.52      114.37      1.81 o 
   5  -5   4       12.99       13.70      0.75 o 
   6  -5   4        5.30        3.84      0.53 o 
   7  -5   4        0.06        0.44      0.41 o 
   8  -5   4       20.06       26.83      1.26 o 
  -7  -4   4        0.00       -0.25      0.45 o 
  -6  -4   4        1.02        1.78      0.40 o 
  -5  -4   4        1.02        0.25      0.22 o 
  -4  -4   4        1.89        0.80      0.19 o 
  -3  -4   4       53.45       46.19      0.76 o 
  -2  -4   4        8.75       12.50      0.36 o 
  -1  -4   4       21.16       13.10      0.41 o 
   0  -4   4       54.41       52.35      1.00 o 
   1  -4   4      484.31      517.26      6.31 o 
   2  -4   4       26.70       30.24      0.70 o 
   3  -4   4        0.56        0.99      0.24 o 
   4  -4   4      109.32      106.41      1.55 o 
   5  -4   4      558.11      536.78      6.25 o 
   6  -4   4       29.67       28.55      0.99 o 
   7  -4   4       12.17       11.86      0.82 o 
   8  -4   4       17.35       20.37      1.05 o 
  -7  -3   4       13.11       15.02      1.04 o 
  -6  -3   4        7.83        7.33      0.44 o 
  -5  -3   4       86.48       81.71      1.40 o 
  -4  -3   4        6.26        5.77      0.30 o 
  -3  -3   4        0.14        0.04      0.15 o 
  -2  -3   4       63.10       74.44      1.27 o 
  -1  -3   4       15.98       21.43      0.45 o 
   0  -3   4        6.32        5.60      0.33 o 
   1  -3   4      454.60      481.21      6.42 o 
   2  -3   4      742.11      803.51      8.20 o 
   3  -3   4       34.28       29.33      0.63 o 
   4  -3   4       81.50       80.61      1.15 o 
   5  -3   4        4.63        5.84      0.37 o 
   6  -3   4       50.43       45.45      1.09 o 
   7  -3   4       25.08       26.67      0.94 o 
   8  -3   4        0.07       -0.35      0.35 o 
  -7  -2   4        7.20        7.50      0.54 o 
  -6  -2   4        4.41        5.10      0.39 o 
  -5  -2   4       96.43       92.31      1.44 o 
  -4  -2   4        5.30        4.86      0.35 o 
  -3  -2   4       32.24       42.19      0.75 o 
  -2  -2   4       89.83      108.95      1.60 o 
  -1  -2   4      910.23      985.46      9.33 o 
   0  -2   4        3.90        3.35      0.24 o 
   1  -2   4       30.78       35.03      0.77 o 
   2  -2   4       94.64      104.08      1.29 o 
   3  -2   4       30.64       34.65      0.65 o 
   4  -2   4      108.90      107.97      1.81 o 
   5  -2   4      113.65      116.45      1.48 o 
   6  -2   4       54.17       47.54      1.05 o 
   7  -2   4       18.55       18.65      0.73 o 
   8  -2   4        1.04        1.19      0.40 o 
  -7  -1   4       10.08       12.69      0.78 o 
  -6  -1   4        0.34       -0.16      0.26 o 
  -5  -1   4       37.57       38.32      0.93 o 
  -4  -1   4       19.17       17.06      0.57 o 
  -3  -1   4      272.20      289.08      3.21 o 
  -2  -1   4      111.97      106.74      1.23 o 
  -1  -1   4       94.11      105.44      1.25 o 
   0  -1   4      310.98      309.40      3.10 o 
   1  -1   4      308.80      302.61      3.28 o 
   2  -1   4      161.25      166.45      1.79 o 
   3  -1   4        1.21        1.13      0.15 o 
   4  -1   4      143.77      150.48      1.70 o 
   5  -1   4       32.06       30.57      0.59 o 
   6  -1   4       11.70       10.67      0.44 o 
   7  -1   4       99.65       96.02      1.71 o 
   8  -1   4       14.27       13.67      0.60 o 
   9  -1   4        0.20        0.18      0.51 o 
  -7   0   4        6.43        7.92      0.69 o 
  -6   0   4        0.33        0.33      0.37 o 
  -5   0   4        2.95        3.64      0.46 o 
  -4   0   4      262.63      254.98      3.60 o 
  -3   0   4      224.46      247.99      3.11 o 
  -2   0   4       30.27       34.80      0.65 o 
  -1   0   4       20.21       23.79      0.47 o 
   0   0   4      272.29      264.63      2.71 o 
   1   0   4     1192.35     1186.38     10.60 o 
   2   0   4        0.25        0.05      0.10 o 
   3   0   4       35.91       37.54      0.61 o 
   4   0   4        3.05        2.54      0.18 o 
   5   0   4        0.24        0.02      0.13 o 
   6   0   4       44.86       43.00      0.67 o 
   7   0   4        2.13        1.62      0.43 o 
   8   0   4        0.19       -0.18      0.53 o 
   9   0   4        0.32        0.46      0.50 o 
  -7   1   4        0.95        1.76      0.54 o 
  -6   1   4        1.92        2.07      0.41 o 
  -5   1   4       12.96       18.51      0.63 o 
  -4   1   4      552.22      543.75      5.50 o 
  -3   1   4        2.41        1.14      0.20 o 
  -2   1   4       25.75       22.47      0.54 o 
  -1   1   4      202.94      207.53      2.22 o 
   0   1   4      103.03       99.29      1.18 o 
   1   1   4      142.57      163.91      1.66 o 
   2   1   4      222.19      217.29      2.36 o 
   3   1   4        5.73        5.67      0.21 o 
   4   1   4       64.57       68.01      0.89 o 
   5   1   4       21.82       21.31      0.41 o 
   6   1   4       25.05       23.56      0.88 o 
   7   1   4        4.90        4.83      0.65 o 
   8   1   4       97.43       96.87      2.41 o 
   9   1   4        0.62        0.03      0.69 o 
  -7   2   4        4.97        4.96      0.91 o 
  -6   2   4        0.50        1.16      0.44 o 
  -5   2   4        4.17        3.24      0.41 o 
  -4   2   4       90.16       92.60      1.47 o 
  -3   2   4       17.06       14.87      0.53 o 
  -2   2   4      497.32      547.80      6.17 o 
  -1   2   4       19.85       24.94      0.59 o 
   0   2   4       28.90       22.11      0.55 o 
   1   2   4      208.39      200.54      2.24 o 
   2   2   4       10.00        8.45      0.30 o 
   3   2   4      420.57      455.62      4.40 o 
   4   2   4        3.26        2.26      0.13 o 
   5   2   4      131.63      123.05      2.07 o 
   6   2   4       51.50       48.81      1.96 o 
   7   2   4        0.07        0.53      0.30 o 
   8   2   4        7.06        6.39      0.67 o 
   9   2   4        0.01        0.29      0.39 o 
  -7   3   4        6.25        6.18      0.96 o 
  -6   3   4        0.58        0.70      0.49 o 
  -5   3   4        1.42        1.19      0.41 o 
  -4   3   4        9.95        7.05      0.45 o 
  -3   3   4       87.73       89.23      1.47 o 
  -2   3   4       23.68       26.79      0.73 o 
  -1   3   4        4.28        6.32      0.37 o 
   0   3   4      169.64      165.12      2.27 o 
   1   3   4      134.08      133.99      1.62 o 
   2   3   4     1122.99     1142.87     12.14 o 
   3   3   4       17.04       16.34      0.33 o 
   4   3   4        5.04        7.50      0.21 o 
   5   3   4       18.42       15.79      0.55 o 
   6   3   4        3.09        3.07      0.41 o 
   7   3   4       12.53       10.16      0.62 o 
   8   3   4        0.76        0.75      0.33 o 
   9   3   4        4.83        3.61      0.48 o 
  -7   4   4        0.44        1.94      0.67 o 
  -6   4   4        0.39        0.57      0.49 o 
  -5   4   4        7.80        7.79      0.67 o 
  -4   4   4        6.70        6.58      0.58 o 
  -3   4   4       39.84       38.96      1.03 o 
  -2   4   4       11.17        9.01      0.49 o 
  -1   4   4      176.01      189.79      2.95 o 
   0   4   4       25.53       26.86      0.63 o 
   1   4   4        8.80        9.27      0.34 o 
   2   4   4     1473.74     1462.09     14.50 o 
   3   4   4       99.98      100.43      1.23 o 
   4   4   4        5.52        6.26      0.20 o 
   5   4   4        0.02       -0.06      0.29 o 
   6   4   4       29.19       28.97      0.85 o 
   7   4   4       10.96       10.19      0.51 o 
   8   4   4       17.47       17.78      0.69 o 
   9   4   4        0.51       -0.15      1.31 o 
  -6   5   4        6.36        6.68      0.97 o 
  -5   5   4        2.31        2.97      0.56 o 
  -4   5   4       24.21       21.98      1.50 o 
  -3   5   4        7.89        6.49      0.52 o 
  -2   5   4        0.56        0.01      0.28 o 
  -1   5   4       10.67       12.77      0.57 o 
   0   5   4        0.03        0.11      0.22 o 
   1   5   4       41.65       40.85      0.94 o 
   2   5   4        1.09        0.52      0.17 o 
   3   5   4      175.11      187.00      2.16 o 
   4   5   4       43.74       42.56      0.85 o 
   5   5   4        8.05        7.58      0.42 o 
   6   5   4        0.30        0.21      0.25 o 
   7   5   4       11.25       10.80      0.73 o 
   8   5   4        1.37       -0.87      0.87 o 
   9   5   4        0.91        1.23      1.37 o 
  -6   6   4        2.61        3.43      0.85 o 
  -5   6   4        1.15        0.39      0.51 o 
  -4   6   4       28.17       23.85      1.33 o 
  -3   6   4        3.31        3.28      0.57 o 
  -2   6   4        0.43        0.22      0.38 o 
  -1   6   4      251.18      251.06      3.54 o 
   0   6   4        0.38        0.33      0.24 o 
   1   6   4       66.91       71.26      1.21 o 
   2   6   4      125.89      130.56      2.26 o 
   3   6   4      215.82      230.60      2.61 o 
   4   6   4        1.37        3.11      0.21 o 
   5   6   4        3.29        3.23      0.42 o 
   6   6   4        8.34       10.98      1.22 o 
   7   6   4        9.20        9.52      1.06 o 
   8   6   4        4.93        5.90      1.70 o 
   9   6   4        0.26       -1.02      1.31 o 
  -5   7   4        6.29        9.49      1.49 o 
  -4   7   4        3.59        3.49      0.74 o 
  -3   7   4       43.78       46.29      1.69 o 
  -2   7   4       22.72       21.71      1.07 o 
  -1   7   4        6.38        6.04      0.56 o 
   0   7   4        0.22        0.05      0.25 o 
   1   7   4        3.19        2.35      0.31 o 
   2   7   4       40.54       41.86      0.79 o 
   3   7   4        3.17        4.68      0.29 o 
   4   7   4        0.14        0.24      0.26 o 
   5   7   4       17.42       15.20      0.84 o 
   6   7   4        1.96        2.00      0.42 o 
   7   7   4        1.13        0.83      0.34 o 
  -5   8   4        1.81        1.40      0.79 o 
  -4   8   4        1.42        0.87      0.63 o 
  -3   8   4       26.91       24.66      1.26 o 
  -2   8   4       12.27       11.39      0.90 o 
  -1   8   4        0.06       -0.37      0.37 o 
   0   8   4        9.38        8.78      0.63 o 
   1   8   4        1.83        3.08      0.43 o 
   2   8   4       37.26       41.02      1.01 o 
   3   8   4        0.20        1.83      0.46 o 
   4   8   4       10.55       10.88      0.48 o 
   5   8   4        6.78        7.97      0.42 o 
   6   8   4        0.46        0.20      0.41 o 
   7   8   4        0.43        0.35      0.33 o 
   8   8   4        0.13       -0.05      0.37 o 
  -4   9   4        0.34        1.00      0.75 o 
  -3   9   4        1.36        0.95      0.55 o 
  -2   9   4        1.08        0.23      0.47 o 
  -1   9   4        0.01       -0.41      0.41 o 
   0   9   4        7.99        7.61      0.74 o 
   1   9   4        1.96        1.20      0.43 o 
   2   9   4       71.86       76.07      2.06 o 
   3   9   4       12.72       11.29      0.63 o 
   4   9   4        0.12        0.61      0.32 o 
   5   9   4       10.47       10.70      0.51 o 
   6   9   4        2.23        1.41      0.62 o 
   7   9   4        0.76        0.36      0.42 o 
   8   9   4        3.02        3.13      0.65 o 
  -3  10   4        0.01       -0.66      0.66 o 
  -2  10   4        0.01        0.50      0.55 o 
  -1  10   4        2.35        2.18      0.67 o 
   0  10   4        7.40        8.37      0.83 o 
   1  10   4        4.06        4.76      0.64 o 
   2  10   4        0.52        0.70      0.45 o 
   3  10   4        0.00       -0.35      0.35 o 
   4  10   4        1.32        1.63      0.42 o 
   5  10   4        0.02        0.16      0.31 o 
   6  10   4        2.69        4.06      1.30 o 
   7  10   4        0.52        0.49      0.45 o 
  -2  11   4        0.19        0.62      0.59 o 
  -1  11   4        9.71       11.65      1.05 o 
   0  11   4       11.24       10.94      1.13 o 
   1  11   4        2.27        2.19      0.65 o 
   2  11   4        0.13        0.15      0.44 o 
   3  11   4       32.02       29.70      1.61 o 
   4  11   4       10.09       13.87      0.94 o 
   5  11   4        0.47        0.38      0.37 o 
   6  11   4        5.65        6.13      0.90 o 
  -1  12   4        4.69        5.19      1.33 o 
   0  12   4        0.14        0.42      0.68 o 
   1  12   4        0.61        0.50      0.62 o 
   2  12   4        0.53        0.25      0.74 o 
   3  12   4        0.55        0.62      0.55 o 
   4  12   4        0.02        0.14      0.52 o 
   5  12   4        2.28        2.68      0.68 o 
   1  13   4        0.00       -0.12      0.71 o 
   2  13   4        1.61        1.44      0.92 o 
   3  13   4        0.14       -0.31      0.70 o 
   4  13   4        0.39        0.39      0.57 o 
  -3 -12   5        0.01       -0.10      0.77 o 
  -2 -12   5        0.29        0.01      0.84 o 
  -1 -12   5        3.37        4.65      0.94 o 
   0 -12   5        0.00        0.09      0.66 o 
   1 -12   5        2.77        1.83      0.84 o 
   2 -12   5        7.69       10.87      1.49 o 
  -4 -11   5        3.63        5.86      0.83 o 
  -3 -11   5        0.02       -0.06      0.53 o 
  -2 -11   5        4.76        4.55      1.66 o 
  -1 -11   5        0.72        1.34      0.66 o 
   0 -11   5        2.75        2.84      0.76 o 
   1 -11   5        0.18       -0.17      0.54 o 
   2 -11   5        8.09        7.05      1.31 o 
   3 -11   5        0.02       -0.58      0.58 o 
  -5 -10   5        5.59        5.82      1.05 o 
  -4 -10   5        1.44        2.24      0.76 o 
  -3 -10   5        1.77        2.05      0.61 o 
  -2 -10   5       16.51       15.88      0.99 o 
  -1 -10   5        1.51        0.46      0.55 o 
   0 -10   5        0.34        0.11      0.48 o 
   1 -10   5       35.32       31.32      1.47 o 
   2 -10   5        0.60       -0.36      0.96 o 
   3 -10   5        5.88        5.03      0.83 o 
   4 -10   5        4.21        5.26      0.96 o 
  -5  -9   5        1.84        2.24      0.55 o 
  -4  -9   5        9.60        8.19      0.79 o 
  -3  -9   5        0.05        0.80      0.46 o 
  -2  -9   5       30.53       28.29      1.18 o 
  -1  -9   5       15.63       16.46      0.96 o 
   0  -9   5       26.29       23.52      1.15 o 
   1  -9   5       25.67       23.19      1.17 o 
   2  -9   5       14.52       11.86      1.10 o 
   3  -9   5        0.23       -0.40      0.50 o 
   4  -9   5        0.71        1.25      0.52 o 
   5  -9   5        2.70        2.04      0.65 o 
  -6  -8   5        0.04        0.25      0.44 o 
  -5  -8   5        2.17        0.20      0.36 o 
  -4  -8   5        0.49        0.48      0.42 o 
  -3  -8   5        8.37        8.40      0.91 o 
  -2  -8   5       87.30       84.96      2.80 o 
  -1  -8   5       93.17       88.19      1.89 o 
   0  -8   5        1.07        1.45      0.43 o 
   1  -8   5       62.72       53.14      1.71 o 
   2  -8   5       10.87        7.94      0.77 o 
   3  -8   5        4.42        5.32      0.71 o 
   4  -8   5        3.74        4.23      0.59 o 
   5  -8   5       75.67       84.27      2.27 o 
   6  -8   5        7.14        8.44      0.92 o 
  -6  -7   5        0.88        0.93      0.37 o 
  -5  -7   5        7.48        9.37      0.60 o 
  -4  -7   5       16.70       14.89      0.77 o 
  -3  -7   5       32.19       27.13      0.91 o 
  -2  -7   5        0.13       -0.26      0.26 o 
  -1  -7   5       23.55       22.15      0.86 o 
   0  -7   5       62.05       59.52      1.44 o 
   1  -7   5      104.98       98.66      2.01 o 
   2  -7   5        4.71        4.67      0.65 o 
   3  -7   5       96.01       81.74      2.10 o 
   4  -7   5        4.48        5.69      0.69 o 
   5  -7   5        1.40        3.88      0.62 o 
   6  -7   5        2.85        2.61      0.62 o 
   7  -7   5        8.63       10.53      1.16 o 
  -7  -6   5        2.39        2.96      1.10 o 
  -6  -6   5        1.28        1.20      0.40 o 
  -5  -6   5       20.58       22.09      0.80 o 
  -4  -6   5       67.79       57.99      1.33 o 
  -3  -6   5      122.12      123.27      2.56 o 
  -2  -6   5       40.65       41.54      1.00 o 
  -1  -6   5      326.70      313.00      4.19 o 
   0  -6   5       38.20       37.88      0.97 o 
   1  -6   5      291.06      284.66      3.90 o 
   2  -6   5       55.53       44.68      1.77 o 
   3  -6   5      113.99       98.43      1.79 o 
   4  -6   5        5.33        5.22      0.50 o 
   5  -6   5        0.09       -0.31      0.36 o 
   6  -6   5        2.17        2.55      0.51 o 
   7  -6   5        8.27       11.33      1.04 o 
  -7  -5   5        4.45        3.61      0.72 o 
  -6  -5   5       13.58       12.92      0.75 o 
  -5  -5   5        1.54        2.47      0.37 o 
  -4  -5   5       31.69       31.92      0.85 o 
  -3  -5   5       28.59       30.02      0.75 o 
  -2  -5   5       83.85       80.14      1.56 o 
  -1  -5   5      114.58      104.05      1.65 o 
   0  -5   5      147.22      137.41      2.13 o 
   1  -5   5       85.80      104.52      1.93 o 
   2  -5   5       86.92       91.71      1.64 o 
   3  -5   5       39.14       37.51      1.04 o 
   4  -5   5      208.64      218.53      3.20 o 
   5  -5   5       61.01       54.14      1.40 o 
   6  -5   5        6.14        6.28      0.61 o 
   7  -5   5       18.29       21.21      1.09 o 
   8  -5   5        1.60        1.38      0.63 o 
  -7  -4   5       12.36       16.77      1.16 o 
  -6  -4   5        0.82        1.45      0.48 o 
  -5  -4   5        0.63        0.34      0.27 o 
  -4  -4   5       46.08       40.36      1.08 o 
  -3  -4   5        2.31        0.97      0.28 o 
  -2  -4   5        1.08        0.46      0.18 o 
  -1  -4   5       19.82       21.72      0.66 o 
   0  -4   5      306.85      298.94      3.90 o 
   1  -4   5       37.96       32.66      0.81 o 
   2  -4   5       58.15       59.24      0.99 o 
   3  -4   5      228.37      225.27      3.17 o 
   4  -4   5       14.11       15.17      0.58 o 
   5  -4   5       73.95       74.13      1.48 o 
   6  -4   5        8.38        7.39      0.60 o 
   7  -4   5        8.08        7.65      0.70 o 
   8  -4   5        1.16        1.47      0.51 o 
  -7  -3   5       25.00       28.33      1.08 o 
  -6  -3   5        0.00       -0.25      0.25 o 
  -5  -3   5       30.15       27.51      1.30 o 
  -4  -3   5       96.93       93.74      1.60 o 
  -3  -3   5        4.45        5.33      0.38 o 
  -2  -3   5        1.94        3.95      0.26 o 
  -1  -3   5        5.83        7.01      0.31 o 
   0  -3   5       10.19        8.25      0.37 o 
   1  -3   5       36.54       50.16      1.09 o 
   2  -3   5      142.54      169.61      2.19 o 
   3  -3   5        2.38        1.71      0.23 o 
   4  -3   5       40.49       36.42      0.77 o 
   5  -3   5       93.34       97.42      1.57 o 
   6  -3   5       17.18       17.19      0.70 o 
   7  -3   5        6.63        5.69      0.59 o 
   8  -3   5        0.11        0.43      0.40 o 
  -7  -2   5        0.40        0.03      0.42 o 
  -6  -2   5       12.06       13.28      0.55 o 
  -5  -2   5       21.79       22.73      0.74 o 
  -4  -2   5        7.15        8.28      0.47 o 
  -3  -2   5        0.02        0.31      0.18 o 
  -2  -2   5       10.43        9.89      0.36 o 
  -1  -2   5       44.32       39.38      1.01 o 
   0  -2   5       90.36      102.20      1.32 o 
   1  -2   5        4.55        4.85      0.50 o 
   2  -2   5      120.94      124.88      1.57 o 
   3  -2   5      104.04      113.23      1.59 o 
   4  -2   5       52.03       58.62      0.92 o 
   5  -2   5       68.63       67.97      1.10 o 
   6  -2   5      212.60      197.11      2.83 o 
   7  -2   5       32.41       33.52      0.98 o 
   8  -2   5        2.02        1.56      0.44 o 
  -7  -1   5        0.02        0.13      0.70 o 
  -6  -1   5       23.28       25.32      1.11 o 
  -5  -1   5        0.44        0.19      0.28 o 
  -4  -1   5      239.72      231.69      2.97 o 
  -3  -1   5        0.10       -0.04      0.16 o 
  -2  -1   5      197.56      193.38      2.17 o 
  -1  -1   5      442.51      479.49      5.05 o 
   0  -1   5       79.35       76.73      1.13 o 
   1  -1   5      656.23      662.29      7.84 o 
   2  -1   5      434.07      479.74      5.03 o 
   3  -1   5        0.02        0.84      0.16 o 
   4  -1   5        4.76        5.21      0.29 o 
   5  -1   5      144.13      148.69      1.76 o 
   6  -1   5       66.41       69.56      1.28 o 
   7  -1   5      108.58      111.20      1.95 o 
   8  -1   5        1.84        2.26      0.38 o 
   9  -1   5        2.57        2.09      0.64 o 
  -7   0   5        0.49       -0.02      0.41 o 
  -6   0   5        5.07        6.30      0.64 o 
  -5   0   5        6.40        8.43      0.53 o 
  -4   0   5       66.63       65.33      1.22 o 
  -3   0   5       43.44       40.59      0.77 o 
  -2   0   5       13.67       11.14      0.38 o 
  -1   0   5       30.31       31.18      0.73 o 
   0   0   5       28.30       28.87      0.74 o 
   1   0   5      801.45      824.61      8.93 o 
   2   0   5        1.58        2.57      0.21 o 
   3   0   5      137.93      125.08      1.48 o 
   4   0   5        5.55        6.84      0.27 o 
   5   0   5       55.58       60.02      0.92 o 
   6   0   5       10.92       11.81      0.37 o 
   7   0   5        5.91        6.41      0.41 o 
   8   0   5       30.48       29.43      1.28 o 
   9   0   5       10.85       12.65      0.99 o 
  -7   1   5        1.25        0.89      0.50 o 
  -6   1   5        0.26        0.15      0.40 o 
  -5   1   5        2.68        1.48      0.37 o 
  -4   1   5       57.27       62.27      1.42 o 
  -3   1   5      157.01      158.80      2.07 o 
  -2   1   5       29.80       28.91      0.71 o 
  -1   1   5       82.68       87.48      1.32 o 
   0   1   5       35.61       37.69      0.79 o 
   1   1   5       21.96       23.21      0.47 o 
   2   1   5      412.85      436.82      4.57 o 
   3   1   5      660.95      670.46      6.81 o 
   4   1   5       35.53       30.70      0.53 o 
   5   1   5        5.41        5.11      0.23 o 
   6   1   5        0.10        0.14      0.16 o 
   7   1   5        9.06        8.91      0.67 o 
   8   1   5       15.45       14.06      0.88 o 
   9   1   5        1.27        0.47      0.48 o 
  -7   2   5       18.45       20.48      1.13 o 
  -6   2   5        0.06        0.28      0.42 o 
  -5   2   5        0.03       -0.25      0.28 o 
  -4   2   5       10.50       13.64      0.61 o 
  -3   2   5      102.42      105.30      1.67 o 
  -2   2   5       26.28       31.05      0.80 o 
  -1   2   5      117.08      102.94      1.51 o 
   0   2   5      238.82      238.82      3.45 o 
   1   2   5        0.20        0.01      0.24 o 
   2   2   5      580.07      656.47      6.31 o 
   3   2   5       30.70       29.43      0.65 o 
   4   2   5        4.36        5.18      0.36 o 
   5   2   5      119.33      117.82      1.32 o 
   6   2   5        1.01        1.45      0.34 o 
   7   2   5        0.12       -0.08      0.28 o 
   8   2   5        0.18        0.11      0.37 o 
   9   2   5        4.51        5.07      0.63 o 
  -6   3   5        4.80        5.51      0.70 o 
  -5   3   5       24.31       26.24      1.43 o 
  -4   3   5        1.18        1.24      0.43 o 
  -3   3   5       13.73       15.57      0.66 o 
  -2   3   5        9.79        8.99      0.49 o 
  -1   3   5       33.29       33.45      0.82 o 
   0   3   5       30.83       26.09      0.68 o 
   1   3   5      378.48      345.48      5.03 o 
   2   3   5      872.69      901.10      9.61 o 
   3   3   5      258.51      273.79      2.79 o 
   4   3   5        1.96        3.01      0.20 o 
   5   3   5       24.24       25.58      0.52 o 
   6   3   5        1.65        1.24      0.33 o 
   7   3   5        5.13        6.18      0.57 o 
   8   3   5       19.67       20.78      0.89 o 
   9   3   5        0.15        0.37      0.54 o 
  -6   4   5       22.54       24.94      1.50 o 
  -5   4   5        1.68        1.97      0.49 o 
  -4   4   5       34.46       33.09      1.13 o 
  -3   4   5       10.19       12.84      0.72 o 
  -2   4   5       66.59       64.11      1.32 o 
  -1   4   5      131.75      137.64      2.37 o 
   0   4   5        3.29        3.19      0.29 o 
   1   4   5       74.09       60.41      1.04 o 
   2   4   5      536.10      541.10      5.64 o 
   3   4   5      122.30      115.57      1.45 o 
   4   4   5        0.02        0.06      0.12 o 
   5   4   5        0.22        0.43      0.38 o 
   6   4   5      140.11      137.64      2.77 o 
   7   4   5       42.24       42.46      1.68 o 
   8   4   5       22.30       22.26      0.87 o 
   9   4   5        0.25        0.75      0.40 o 
  -6   5   5        1.22        1.16      0.70 o 
  -5   5   5        1.31        1.98      0.61 o 
  -4   5   5        9.77        9.10      1.06 o 
  -3   5   5        0.61        0.29      0.36 o 
  -2   5   5        1.79        2.65      0.43 o 
  -1   5   5       25.92       22.36      0.93 o 
   0   5   5        1.59        1.74      0.27 o 
   1   5   5       20.52       20.08      0.73 o 
   2   5   5      123.35      123.35      1.73 o 
   3   5   5       86.19       72.39      1.05 o 
   4   5   5       95.05       99.89      1.36 o 
   5   5   5       26.03       23.49      0.86 o 
   6   5   5        2.17        2.48      0.44 o 
   7   5   5        7.25        8.70      0.45 o 
   8   5   5        8.98        8.17      0.59 o 
   9   5   5        2.68        1.04      1.45 o 
  -5   6   5        5.37        6.56      0.86 o 
  -4   6   5        1.81        2.68      0.69 o 
  -3   6   5        6.98        6.39      0.71 o 
  -2   6   5       29.78       28.73      1.04 o 
  -1   6   5        0.09       -0.05      0.35 o 
   0   6   5        0.22        0.27      0.26 o 
   1   6   5        0.03        0.25      0.22 o 
   2   6   5        4.13        6.82      0.46 o 
   3   6   5       28.19       28.78      0.83 o 
   4   6   5       39.43       37.64      0.83 o 
   5   6   5        2.46        2.92      0.27 o 
   6   6   5        0.52        0.37      0.32 o 
   7   6   5       35.88       34.54      1.19 o 
   8   6   5        0.78        0.53      0.30 o 
  -5   7   5        0.15        0.07      0.63 o 
  -4   7   5        0.08        0.03      0.53 o 
  -3   7   5       20.25       18.09      1.09 o 
  -2   7   5        7.80        7.36      0.67 o 
  -1   7   5        2.72        2.97      0.51 o 
   0   7   5      105.49       97.56      1.82 o 
   1   7   5        1.85        2.17      0.34 o 
   2   7   5        3.72        3.85      0.36 o 
   3   7   5      151.26      145.56      2.15 o 
   4   7   5        3.29        3.20      0.33 o 
   5   7   5       16.39       13.93      0.53 o 
   6   7   5        0.26        0.45      0.35 o 
   7   7   5        9.32        8.81      1.14 o 
   8   7   5       27.35       26.73      1.02 o 
  -4   8   5        2.50        1.43      0.73 o 
  -3   8   5        1.25        0.98      0.52 o 
  -2   8   5        0.39       -0.32      0.42 o 
  -1   8   5        5.95        5.45      0.70 o 
   0   8   5        0.10       -0.06      0.32 o 
   1   8   5        0.03       -0.13      0.27 o 
   2   8   5       18.19       21.38      0.71 o 
   3   8   5        0.29        0.01      0.26 o 
   4   8   5       12.93       12.79      0.55 o 
   5   8   5       11.29       11.80      0.54 o 
   6   8   5        1.37        1.44      0.47 o 
   7   8   5        1.36        1.51      0.46 o 
   8   8   5        0.08        0.12      0.35 o 
  -4   9   5        0.15       -0.37      0.64 o 
  -3   9   5        9.37        7.76      0.92 o 
  -2   9   5        0.60        0.14      0.51 o 
  -1   9   5       19.09       18.68      1.13 o 
   0   9   5        4.56        5.33      0.66 o 
   1   9   5        4.84        6.50      0.60 o 
   2   9   5        8.95        7.40      0.91 o 
   3   9   5        7.40        8.39      0.76 o 
   4   9   5        0.09       -0.29      0.29 o 
   5   9   5        9.36        8.78      0.53 o 
   6   9   5        3.29        4.02      0.67 o 
   7   9   5        0.14        0.46      0.44 o 
   8   9   5        2.44        2.60      0.52 o 
  -3  10   5        0.15        0.05      0.58 o 
  -2  10   5        0.03        0.09      0.56 o 
  -1  10   5       17.07       15.60      1.44 o 
   0  10   5        3.94        4.86      0.72 o 
   1  10   5        2.67        3.07      0.67 o 
   2  10   5        1.68        2.20      0.52 o 
   3  10   5        1.88        2.11      0.77 o 
   4  10   5       16.25       19.10      1.14 o 
   5  10   5        0.09       -0.07      0.34 o 
   6  10   5        5.03        4.19      0.73 o 
   7  10   5        0.14        0.23      0.46 o 
  -2  11   5        3.19        3.82      1.19 o 
  -1  11   5        0.00       -0.41      0.69 o 
   0  11   5        5.23        4.53      0.88 o 
   1  11   5        1.24        0.63      0.63 o 
   2  11   5        0.80       -0.40      0.54 o 
   3  11   5        0.69        1.08      0.80 o 
   4  11   5        0.60        0.13      0.50 o 
   5  11   5        0.13        0.20      0.42 o 
   6  11   5        0.20        0.64      0.72 o 
  -1  12   5        0.14       -0.55      0.72 o 
   0  12   5       34.99       34.52      1.90 o 
   1  12   5        0.86        0.79      0.83 o 
   2  12   5        0.42        0.02      0.74 o 
   3  12   5        0.65        0.51      0.60 o 
   4  12   5        1.39        1.21      0.66 o 
   5  12   5        0.03       -0.36      0.54 o 
   2  13   5        0.23        0.36      0.93 o 
   3  13   5        2.05        1.67      1.64 o 
  -1 -12   6       12.74       12.88      1.77 o 
   0 -12   6        9.00       11.59      2.04 o 
   1 -12   6        5.94        8.98      1.53 o 
  -3 -11   6        7.93        9.29      1.26 o 
  -2 -11   6        0.10       -0.18      0.79 o 
  -1 -11   6        8.11        9.33      1.22 o 
   0 -11   6        2.09        3.13      0.79 o 
   1 -11   6        0.43        0.79      0.70 o 
   2 -11   6        4.91        6.61      0.93 o 
   3 -11   6       17.42       17.86      1.36 o 
  -4 -10   6        4.61        3.78      0.74 o 
  -3 -10   6        0.33        0.96      0.66 o 
  -2 -10   6        0.48        0.75      0.59 o 
  -1 -10   6        7.00        7.74      0.95 o 
   0 -10   6       10.66       11.93      1.12 o 
   1 -10   6       13.59       14.08      1.05 o 
   2 -10   6        1.12        0.57      0.56 o 
   3 -10   6       30.77       37.99      1.67 o 
   4 -10   6        0.53        1.13      0.74 o 
  -5  -9   6        1.27        1.21      0.67 o 
  -4  -9   6        6.49        7.06      0.82 o 
  -3  -9   6       34.79       44.42      1.72 o 
  -2  -9   6        4.56        5.08      0.74 o 
  -1  -9   6        1.47        1.15      0.60 o 
   0  -9   6        9.15        9.48      0.88 o 
   1  -9   6        0.18       -0.09      0.47 o 
   2  -9   6       12.78       13.64      1.35 o 
   3  -9   6        4.83        3.65      0.71 o 
   4  -9   6        3.88        3.12      0.80 o 
   5  -9   6       11.67       11.54      1.23 o 
  -5  -8   6        4.43        6.53      1.09 o 
  -4  -8   6       18.75       19.24      1.42 o 
  -3  -8   6        0.00       -0.38      0.38 o 
  -2  -8   6       10.28       11.44      0.83 o 
  -1  -8   6      102.61      107.01      2.21 o 
   0  -8   6      143.47      144.80      3.08 o 
   1  -8   6        0.26        0.36      0.43 o 
   2  -8   6       15.52       12.31      0.93 o 
   3  -8   6       30.83       30.46      1.36 o 
   4  -8   6       20.71       20.96      1.20 o 
   5  -8   6       11.18       11.03      1.31 o 
   6  -8   6        1.33        1.06      0.91 o 
  -6  -7   6        0.50        0.25      0.45 o 
  -5  -7   6        0.80        1.50      0.44 o 
  -4  -7   6        3.97        3.88      0.61 o 
  -3  -7   6        5.84        5.40      0.59 o 
  -2  -7   6       13.87       11.78      1.55 o 
  -1  -7   6      191.82      188.40      3.39 o 
   0  -7   6       29.72       28.76      1.20 o 
   1  -7   6       26.31       28.17      1.17 o 
   2  -7   6        4.66        6.30      0.70 o 
   3  -7   6        0.13        0.27      0.35 o 
   4  -7   6       15.26       12.93      0.78 o 
   5  -7   6       43.86       46.47      1.77 o 
   6  -7   6        4.49        3.61      0.70 o 
  -6  -6   6        0.01       -0.40      0.40 o 
  -5  -6   6        1.07        0.61      0.51 o 
  -4  -6   6       20.83       18.59      0.79 o 
  -3  -6   6        6.40        7.74      0.57 o 
  -2  -6   6       73.70       67.94      1.40 o 
  -1  -6   6        1.62        0.96      0.37 o 
   0  -6   6      128.66      127.11      3.07 o 
   1  -6   6        7.90        9.40      0.64 o 
   2  -6   6      192.52      194.48      3.16 o 
   3  -6   6      122.32      109.39      2.28 o 
   4  -6   6        7.24        6.35      0.53 o 
   5  -6   6       10.71       10.33      0.91 o 
   6  -6   6        0.08        0.80      0.47 o 
   7  -6   6       12.80       13.66      1.15 o 
  -6  -5   6        0.07        0.04      0.49 o 
  -5  -5   6        6.52        8.17      0.59 o 
  -4  -5   6       22.87       18.47      1.30 o 
  -3  -5   6        0.19       -0.26      0.26 o 
  -2  -5   6        1.02        0.69      0.27 o 
  -1  -5   6      245.48      231.01      3.96 o 
   0  -5   6       83.00       77.98      1.49 o 
   1  -5   6       52.15       47.02      1.22 o 
   2  -5   6      125.46      130.99      2.06 o 
   3  -5   6       37.74       40.88      1.00 o 
   4  -5   6        4.01        3.36      0.42 o 
   5  -5   6        3.67        1.97      0.45 o 
   6  -5   6        2.03        1.85      0.46 o 
   7  -5   6        4.40        5.54      0.69 o 
  -6  -4   6       14.74       15.04      0.98 o 
  -5  -4   6        0.82        0.93      0.34 o 
  -4  -4   6        9.25       11.04      0.57 o 
  -3  -4   6       15.32       12.32      0.53 o 
  -2  -4   6        0.43        0.42      0.21 o 
  -1  -4   6        2.06        1.53      0.29 o 
   0  -4   6       53.11       52.98      1.13 o 
   1  -4   6        1.04        1.29      0.30 o 
   2  -4   6      140.50      139.37      1.81 o 
   3  -4   6        0.94        0.56      0.25 o 
   4  -4   6        0.09        0.06      0.26 o 
   5  -4   6      251.45      240.72      3.78 o 
   6  -4   6        5.09        4.82      0.54 o 
   7  -4   6        0.10        0.31      0.39 o 
   8  -4   6        3.89        3.53      0.60 o 
  -7  -3   6        0.04       -0.06      0.46 o 
  -6  -3   6        2.79        3.08      0.50 o 
  -5  -3   6        4.00        3.23      0.52 o 
  -4  -3   6        0.10        0.24      0.26 o 
  -3  -3   6        0.01        0.82      0.25 o 
  -2  -3   6        4.46        3.63      0.30 o 
  -1  -3   6       46.84       35.61      0.76 o 
   0  -3   6       15.61       23.48      0.69 o 
   1  -3   6      162.43      150.19      2.25 o 
   2  -3   6        3.04        3.26      0.31 o 
   3  -3   6      514.51      492.08      5.65 o 
   4  -3   6        1.60        1.67      0.27 o 
   5  -3   6        5.06        4.43      0.54 o 
   6  -3   6       59.49       61.69      1.33 o 
   7  -3   6       15.12       14.24      0.83 o 
   8  -3   6        0.14        0.61      0.42 o 
  -7  -2   6        9.43       13.53      1.03 o 
  -6  -2   6        0.00        0.43      0.38 o 
  -5  -2   6        1.38        0.98      0.34 o 
  -4  -2   6        8.89        7.62      0.61 o 
  -3  -2   6       24.37       28.30      0.75 o 
  -2  -2   6      147.47      140.53      1.85 o 
  -1  -2   6       83.63       96.64      1.45 o 
   0  -2   6       31.80       28.20      0.57 o 
   1  -2   6       35.84       36.97      0.94 o 
   2  -2   6      102.34      110.24      1.79 o 
   3  -2   6       25.40       24.31      0.73 o 
   4  -2   6       18.00       20.73      0.54 o 
   5  -2   6       20.75       20.37      0.63 o 
   6  -2   6      195.96      188.59      2.77 o 
   7  -2   6       53.76       52.89      1.31 o 
   8  -2   6        0.15       -0.17      0.40 o 
  -7  -1   6        0.01        0.09      0.62 o 
  -6  -1   6        1.51        1.34      0.40 o 
  -5  -1   6        4.96        4.37      0.57 o 
  -4  -1   6        4.30        3.79      0.38 o 
  -3  -1   6        0.00       -0.21      0.21 o 
  -2  -1   6        2.52        4.02      0.32 o 
  -1  -1   6        0.75        0.07      0.18 o 
   0  -1   6       50.71       62.65      1.04 o 
   1  -1   6       44.42       50.46      1.00 o 
   2  -1   6      291.29      327.88      3.88 o 
   3  -1   6      115.36      128.42      1.71 o 
   4  -1   6       53.82       52.55      0.87 o 
   5  -1   6       61.72       61.31      0.96 o 
   6  -1   6        4.09        3.13      0.36 o 
   7  -1   6        0.75        0.46      0.31 o 
   8  -1   6        7.54        7.98      0.58 o 
   9  -1   6        1.21        1.69      0.64 o 
  -7   0   6        3.42        2.55      0.67 o 
  -6   0   6        0.27        0.29      0.47 o 
  -5   0   6        4.01        4.33      0.71 o 
  -4   0   6       71.98       70.60      1.33 o 
  -3   0   6       28.84       30.81      0.76 o 
  -2   0   6       57.64       53.64      1.20 o 
  -1   0   6      150.39      155.61      2.29 o 
   0   0   6      432.23      459.88      6.24 o 
   1   0   6       59.69       67.58      1.11 o 
   2   0   6        0.29        0.49      0.19 o 
   3   0   6       95.97       99.32      1.56 o 
   4   0   6       17.84       19.04      0.50 o 
   5   0   6       13.76       14.71      0.43 o 
   6   0   6       71.26       69.89      1.24 o 
   7   0   6       54.33       53.87      1.12 o 
   8   0   6       16.57       16.54      1.02 o 
   9   0   6        0.16       -0.39      0.49 o 
  -6   1   6       10.11       12.46      0.91 o 
  -5   1   6        3.38        3.57      0.55 o 
  -4   1   6       28.46       26.24      0.96 o 
  -3   1   6        6.93        8.71      0.50 o 
  -2   1   6       33.82       35.67      0.84 o 
  -1   1   6        3.33        3.43      0.30 o 
   0   1   6      120.86      127.35      1.93 o 
   1   1   6      533.67      567.00      5.89 o 
   2   1   6      277.60      266.02      3.21 o 
   3   1   6        7.37       12.07      0.39 o 
   4   1   6       15.27       12.35      0.37 o 
   5   1   6        0.01       -0.03      0.16 o 
   6   1   6       10.01       11.86      0.39 o 
   7   1   6        1.66        1.69      0.45 o 
   8   1   6       52.10       52.90      1.70 o 
   9   1   6       14.51       16.31      1.03 o 
  -6   2   6        2.10        3.18      0.62 o 
  -5   2   6        1.18        0.43      0.38 o 
  -4   2   6       17.86       14.24      0.78 o 
  -3   2   6      250.45      238.00      3.44 o 
  -2   2   6       30.61       33.42      0.90 o 
  -1   2   6       95.72       97.19      1.42 o 
   0   2   6      161.09      175.63      2.76 o 
   1   2   6       34.05       31.35      0.76 o 
   2   2   6      180.44      195.65      2.17 o 
   3   2   6       70.68       72.20      1.11 o 
   4   2   6        0.02       -0.14      0.14 o 
   5   2   6        7.70        8.43      0.33 o 
   6   2   6        2.74        2.33      0.26 o 
   7   2   6        5.73        4.52      0.53 o 
   8   2   6       10.19       10.54      1.56 o 
   9   2   6        4.21        3.11      0.58 o 
  -6   3   6        6.42        9.83      1.14 o 
  -5   3   6        1.56        1.21      0.41 o 
  -4   3   6        2.71        4.17      0.55 o 
  -3   3   6      270.49      255.71      4.04 o 
  -2   3   6        0.09        0.08      0.30 o 
  -1   3   6        0.23       -0.13      0.22 o 
   0   3   6       29.19       30.03      0.91 o 
   1   3   6        0.57        0.61      0.28 o 
   2   3   6       59.50       67.86      1.18 o 
   3   3   6      285.60      292.63      3.26 o 
   4   3   6        2.02        2.03      0.21 o 
   5   3   6       43.57       46.21      1.06 o 
   6   3   6       15.51       15.04      0.75 o 
   7   3   6        0.53        0.60      0.34 o 
   8   3   6        2.77        3.53      0.51 o 
   9   3   6       23.66       20.84      1.02 o 
  -6   4   6        0.05        0.03      0.66 o 
  -5   4   6        0.95        1.53      0.57 o 
  -4   4   6        0.56        0.37      0.40 o 
  -3   4   6      101.84       98.00      2.17 o 
  -2   4   6       69.71       70.32      1.62 o 
  -1   4   6       22.72       25.90      0.90 o 
   0   4   6        0.23        0.34      0.25 o 
   1   4   6       46.55       48.05      1.02 o 
   2   4   6        2.04        1.16      0.22 o 
   3   4   6        6.73        9.02      0.39 o 
   4   4   6      140.56      150.38      2.11 o 
   5   4   6       15.09       14.88      0.37 o 
   6   4   6        7.18        5.20      0.54 o 
   7   4   6        1.80        1.00      0.35 o 
   8   4   6        0.06        0.17      0.32 o 
   9   4   6        0.91        0.90      0.39 o 
  -5   5   6        0.09        0.80      0.57 o 
  -4   5   6        2.95        3.32      0.81 o 
  -3   5   6       45.53       42.99      1.34 o 
  -2   5   6       81.28       73.27      2.12 o 
  -1   5   6       18.77       15.53      0.86 o 
   0   5   6       23.96       25.48      0.81 o 
   1   5   6        0.38        0.61      0.25 o 
   2   5   6       24.87       23.84      0.65 o 
   3   5   6      130.14      126.08      2.04 o 
   4   5   6        0.83        0.63      0.20 o 
   5   5   6        0.22        0.21      0.16 o 
   6   5   6        2.74        2.56      0.45 o 
   7   5   6        0.64        0.32      0.28 o 
   8   5   6        3.99        3.89      0.40 o 
   9   5   6        3.75        3.82      0.39 o 
  -5   6   6        4.19        3.57      0.81 o 
  -4   6   6        1.97        2.46      0.93 o 
  -3   6   6       27.33       25.91      1.10 o 
  -2   6   6        0.42       -0.04      0.37 o 
  -1   6   6        0.13        0.38      0.41 o 
   0   6   6       22.37       20.85      1.03 o 
   1   6   6        9.48        8.30      0.51 o 
   2   6   6        0.31       -0.12      0.21 o 
   3   6   6      157.87      152.21      2.64 o 
   4   6   6      122.60      116.96      1.66 o 
   5   6   6       12.82       12.54      0.46 o 
   6   6   6        0.17       -0.20      0.48 o 
   7   6   6        7.41        7.88      0.65 o 
   8   6   6        1.19        0.39      0.35 o 
  -4   7   6        0.13        0.82      0.66 o 
  -3   7   6       20.17       18.63      1.15 o 
  -2   7   6       26.76       24.48      1.17 o 
  -1   7   6       44.69       47.79      1.42 o 
   0   7   6       27.15       25.65      2.16 o 
   1   7   6        0.03        0.22      0.31 o 
   2   7   6        8.81        8.91      0.53 o 
   3   7   6       35.31       29.62      0.91 o 
   4   7   6       15.90       15.07      0.64 o 
   5   7   6        2.36        2.65      0.30 o 
   6   7   6        2.88        3.88      0.59 o 
   7   7   6        0.05        0.51      0.36 o 
   8   7   6        6.78        8.14      0.67 o 
  -4   8   6        0.14        0.34      0.69 o 
  -3   8   6        9.18        9.72      1.00 o 
  -2   8   6        0.45        0.22      0.54 o 
  -1   8   6        1.75        1.51      0.48 o 
   0   8   6       41.70       40.62      1.67 o 
   1   8   6        3.47        3.86      0.51 o 
   2   8   6       33.45       35.35      1.10 o 
   3   8   6        1.98        1.40      0.36 o 
   4   8   6       31.16       35.06      1.10 o 
   5   8   6        0.78        0.73      0.40 o 
   6   8   6        8.11       11.01      1.72 o 
   7   8   6        0.07        0.41      0.41 o 
   8   8   6        0.24        0.23      0.43 o 
  -3   9   6        0.03       -0.53      0.53 o 
  -2   9   6        3.46        3.55      0.72 o 
  -1   9   6        0.38        0.21      0.69 o 
   0   9   6       25.27       25.85      1.39 o 
   1   9   6        4.71        5.03      0.58 o 
   2   9   6        4.18        2.77      0.49 o 
   3   9   6        8.53        8.97      0.72 o 
   4   9   6        4.57        7.46      0.64 o 
   5   9   6        5.98        6.74      0.78 o 
   6   9   6        3.87        3.50      0.98 o 
   7   9   6        0.34       -0.10      0.45 o 
  -2  10   6       10.38       11.57      1.10 o 
  -1  10   6        0.03        0.06      0.55 o 
   0  10   6        0.71        0.75      0.55 o 
   1  10   6        8.78        8.60      1.17 o 
   2  10   6        0.69        0.29      0.44 o 
   3  10   6       17.13       15.88      1.07 o 
   4  10   6        0.01        0.42      0.47 o 
   5  10   6        0.30       -0.16      0.35 o 
   6  10   6        0.62        1.51      0.62 o 
   7  10   6        0.04        0.14      0.49 o 
  -1  11   6        0.02       -0.05      0.75 o 
   0  11   6        9.07       11.00      1.20 o 
   1  11   6        0.71        0.79      0.65 o 
   2  11   6        0.29        0.67      0.58 o 
   3  11   6       16.69       16.21      1.14 o 
   4  11   6        8.87       10.29      0.92 o 
   5  11   6        0.84        1.93      0.53 o 
   6  11   6        1.55        1.25      0.56 o 
   0  12   6        3.76        4.15      0.98 o 
   1  12   6        2.01        2.18      0.90 o 
   2  12   6        0.47        0.02      0.82 o 
   3  12   6        0.71        0.85      0.78 o 
   4  12   6        4.16        3.74      0.75 o 
   5  12   6        0.43        0.74      0.78 o 
  -2 -11   7        1.76       -0.17      0.85 o 
  -1 -11   7        3.24        4.67      0.96 o 
   0 -11   7        0.13       -0.40      0.61 o 
   1 -11   7        0.40        0.55      0.95 o 
   2 -11   7       16.92       16.73      1.29 o 
  -3 -10   7        1.29       -0.46      0.83 o 
  -2 -10   7        2.09        1.79      1.42 o 
  -1 -10   7        0.08        0.12      0.60 o 
   0 -10   7       15.51       16.39      1.31 o 
   1 -10   7        0.00       -0.22      0.51 o 
   2 -10   7        0.10        0.21      0.57 o 
   3 -10   7        1.41        1.58      0.71 o 
   4 -10   7        4.09        4.52      1.32 o 
  -4  -9   7        0.29       -0.12      0.52 o 
  -3  -9   7       23.90       30.50      1.51 o 
  -2  -9   7        0.04        0.00      0.52 o 
  -1  -9   7        4.69        3.46      0.78 o 
   0  -9   7        1.13        1.37      0.55 o 
   1  -9   7       19.48       18.88      1.16 o 
   2  -9   7        0.87        0.26      0.51 o 
   3  -9   7       10.17        9.22      0.96 o 
   4  -9   7       13.27       16.17      1.39 o 
   5  -9   7        2.17        2.67      0.87 o 
  -5  -8   7        1.34        0.23      0.50 o 
  -4  -8   7        5.96        6.43      0.79 o 
  -3  -8   7       15.55       17.01      1.14 o 
  -2  -8   7        3.07        2.63      0.59 o 
  -1  -8   7       42.96       45.45      3.09 o 
   0  -8   7        3.68        3.07      0.60 o 
   1  -8   7       10.89        9.28      0.88 o 
   2  -8   7       29.74       27.32      1.30 o 
   3  -8   7        0.39        0.23      0.48 o 
   4  -8   7        7.33        6.86      0.84 o 
   5  -8   7        2.34        2.43      0.78 o 
   6  -8   7        2.58        1.89      1.02 o 
  -5  -7   7        2.20        3.94      0.67 o 
  -4  -7   7        9.84        9.35      0.87 o 
  -3  -7   7        2.23        0.70      0.45 o 
  -2  -7   7        0.88        1.53      0.48 o 
  -1  -7   7       55.09       51.56      1.43 o 
   0  -7   7       31.51       31.71      1.29 o 
   1  -7   7       46.82       44.53      1.52 o 
   2  -7   7       30.04       26.29      1.86 o 
   3  -7   7       43.57       36.35      1.42 o 
   4  -7   7        6.62        8.37      0.83 o 
   5  -7   7        3.41        3.65      0.78 o 
   6  -7   7        3.57        4.64      0.94 o 
  -6  -6   7        0.78        0.53      0.91 o 
  -5  -6   7        1.53        0.50      0.45 o 
  -4  -6   7        5.68        4.02      0.56 o 
  -3  -6   7        0.37       -0.34      0.37 o 
  -2  -6   7        1.36        1.35      0.66 o 
  -1  -6   7      237.22      230.93      3.74 o 
   0  -6   7       38.34       33.20      1.10 o 
   1  -6   7        0.77        0.10      0.41 o 
   2  -6   7       93.72       86.96      2.18 o 
   3  -6   7        3.20        1.67      0.51 o 
   4  -6   7        0.26       -0.41      0.41 o 
   5  -6   7        0.99        0.39      0.56 o 
   6  -6   7       26.69       26.14      1.77 o 
   7  -6   7        1.34        2.59      0.96 o 
  -6  -5   7        0.06        0.36      0.52 o 
  -5  -5   7        0.10       -0.06      0.39 o 
  -4  -5   7        3.90        4.01      0.54 o 
  -3  -5   7        5.90        4.96      0.46 o 
  -2  -5   7       12.32       12.20      0.63 o 
  -1  -5   7       16.93       15.57      0.69 o 
   0  -5   7       18.70       16.76      0.78 o 
   1  -5   7       60.34       57.92      1.44 o 
   2  -5   7      292.48      281.20      4.91 o 
   3  -5   7        7.86        5.98      0.71 o 
   4  -5   7       43.34       39.64      1.06 o 
   5  -5   7        0.54        0.93      0.39 o 
   6  -5   7        0.01        0.12      0.41 o 
   7  -5   7        9.96       11.18      0.88 o 
  -6  -4   7        4.38        4.84      0.76 o 
  -5  -4   7        0.26        0.84      0.44 o 
  -4  -4   7       62.54       61.77      1.65 o 
  -3  -4   7      137.95      119.70      2.21 o 
  -2  -4   7       75.96       76.05      1.35 o 
  -1  -4   7       55.76       55.87      1.23 o 
   0  -4   7      455.53      423.21      6.02 o 
   1  -4   7        8.29        8.70      0.53 o 
   2  -4   7       98.60       94.57      1.90 o 
   3  -4   7       67.64       60.98      1.22 o 
   4  -4   7      239.85      240.54      3.43 o 
   5  -4   7        1.11        1.75      0.40 o 
   6  -4   7        6.53        8.63      0.66 o 
   7  -4   7        3.30        3.37      0.58 o 
   8  -4   7        1.75        1.54      0.55 o 
  -6  -3   7        0.82        1.92      0.52 o 
  -5  -3   7       18.40       20.06      0.99 o 
  -4  -3   7        1.43        2.21      0.42 o 
  -3  -3   7       18.64       19.61      0.74 o 
  -2  -3   7       31.22       36.80      1.04 o 
  -1  -3   7       18.76       18.43      0.59 o 
   0  -3   7       20.26       16.90      0.64 o 
   1  -3   7      171.75      165.66      2.50 o 
   2  -3   7       61.63       73.86      1.43 o 
   3  -3   7      148.03      143.32      2.02 o 
   4  -3   7      101.67      106.17      1.92 o 
   5  -3   7      104.00      102.66      1.98 o 
   6  -3   7        8.48        7.40      0.59 o 
   7  -3   7        3.27        4.23      0.57 o 
   8  -3   7        3.26        3.96      0.59 o 
  -6  -2   7       31.07       39.44      1.67 o 
  -5  -2   7        6.93        6.31      0.66 o 
  -4  -2   7        4.26        4.47      0.50 o 
  -3  -2   7      132.11      121.03      1.89 o 
  -2  -2   7       20.29       14.40      0.57 o 
  -1  -2   7        1.31        1.14      0.24 o 
   0  -2   7        2.77        3.36      0.25 o 
   1  -2   7      179.51      172.69      2.81 o 
   2  -2   7        5.06        4.21      0.38 o 
   3  -2   7       99.63      101.10      1.72 o 
   4  -2   7      158.72      150.40      2.11 o 
   5  -2   7       53.08       54.72      1.17 o 
   6  -2   7       79.21       82.85      1.57 o 
   7  -2   7        0.36        0.40      0.38 o 
   8  -2   7        0.03       -0.34      0.34 o 
  -6  -1   7        1.53        2.06      0.48 o 
  -5  -1   7        8.77        9.59      0.78 o 
  -4  -1   7       36.19       34.33      1.40 o 
  -3  -1   7       80.71       86.57      1.64 o 
  -2  -1   7      102.76      102.34      1.88 o 
  -1  -1   7        7.83        6.82      0.39 o 
   0  -1   7       11.92       12.03      0.73 o 
   1  -1   7        0.06        0.20      0.22 o 
   2  -1   7       58.61       77.19      1.39 o 
   3  -1   7        9.20       10.76      0.47 o 
   4  -1   7       31.87       31.86      0.71 o 
   5  -1   7       37.99       36.69      0.91 o 
   6  -1   7       53.44       58.05      1.32 o 
   7  -1   7       14.09       13.79      0.66 o 
   8  -1   7        2.13        2.05      0.44 o 
  -6   0   7        1.28        0.60      0.43 o 
  -5   0   7       18.88       22.03      1.10 o 
  -4   0   7        0.05       -0.32      0.32 o 
  -3   0   7        0.54        0.17      0.31 o 
  -2   0   7      106.43      101.66      1.87 o 
  -1   0   7        4.24        5.69      0.40 o 
   0   0   7       16.82       15.05      0.87 o 
   1   0   7      137.68      126.74      1.70 o 
   2   0   7       78.25       86.40      1.48 o 
   3   0   7       25.68       25.46      0.67 o 
   4   0   7       24.82       24.60      0.61 o 
   5   0   7      151.07      151.07      2.07 o 
   6   0   7        0.09        0.15      0.27 o 
   7   0   7       47.82       47.55      1.12 o 
   8   0   7        6.82        8.16      0.52 o 
   9   0   7        1.39        1.08      0.61 o 
  -6   1   7        0.01       -0.24      0.41 o 
  -5   1   7        8.81       11.42      0.89 o 
  -4   1   7        1.51        1.93      0.44 o 
  -3   1   7      147.71      143.90      2.39 o 
  -2   1   7        8.22        8.85      0.55 o 
  -1   1   7      280.98      271.77      3.72 o 
   0   1   7        6.42        9.03      0.48 o 
   1   1   7       17.21       16.66      0.75 o 
   2   1   7       16.88       16.45      0.54 o 
   3   1   7      371.94      378.86      4.17 o 
   4   1   7       16.11       19.64      0.66 o 
   5   1   7       41.59       44.84      0.82 o 
   6   1   7       60.90       63.61      1.17 o 
   7   1   7       52.55       56.86      1.19 o 
   8   1   7       29.35       30.09      3.67 o 
   9   1   7        2.46        1.99      0.60 o 
  -6   2   7        5.11        4.73      1.17 o 
  -5   2   7        0.46        0.16      0.44 o 
  -4   2   7        0.10        0.15      0.38 o 
  -3   2   7       16.54       16.45      0.77 o 
  -2   2   7       16.35       18.91      0.83 o 
  -1   2   7        1.01        0.04      0.29 o 
   0   2   7       18.84       15.16      0.61 o 
   1   2   7       93.76       91.65      1.57 o 
   2   2   7      120.96      128.83      1.71 o 
   3   2   7       63.38       72.45      1.23 o 
   4   2   7        0.60        0.55      0.22 o 
   5   2   7        3.68        3.14      0.28 o 
   6   2   7       11.24       11.12      0.54 o 
   7   2   7        5.31        6.71      0.65 o 
   8   2   7        1.09        0.76      0.53 o 
   9   2   7        0.95        1.13      0.50 o 
  -5   3   7        0.22       -0.29      0.47 o 
  -4   3   7       10.14        7.40      1.01 o 
  -3   3   7       46.48       49.31      1.69 o 
  -2   3   7       58.33       57.47      1.46 o 
  -1   3   7       12.27       11.82      0.67 o 
   0   3   7        1.43        1.03      0.26 o 
   1   3   7        6.34        4.63      0.39 o 
   2   3   7        0.30        0.07      0.20 o 
   3   3   7      105.64      112.14      2.03 o 
   4   3   7      118.75      116.57      1.55 o 
   5   3   7        0.28       -0.12      0.17 o 
   6   3   7        1.17        0.43      0.24 o 
   7   3   7        0.29        0.45      0.35 o 
   8   3   7        5.28        5.09      0.62 o 
   9   3   7        3.03        3.23      0.58 o 
  -5   4   7        1.49        2.15      0.65 o 
  -4   4   7        0.57        0.47      0.44 o 
  -3   4   7        0.09        0.19      0.44 o 
  -2   4   7        3.06        3.99      0.60 o 
  -1   4   7        0.97        0.96      0.41 o 
   0   4   7        8.49        6.91      0.54 o 
   1   4   7        0.38        0.10      0.23 o 
   2   4   7        0.06        0.26      0.22 o 
   3   4   7      247.65      259.10      3.09 o 
   4   4   7        1.35        1.18      0.23 o 
   5   4   7        0.46        0.41      0.20 o 
   6   4   7       38.78       35.87      0.86 o 
   7   4   7        1.17        1.72      0.55 o 
   8   4   7        0.50        1.13      0.43 o 
   9   4   7        0.28        0.63      0.59 o 
  -5   5   7       10.86       12.34      1.81 o 
  -4   5   7        2.10        2.19      0.60 o 
  -3   5   7        4.49        4.50      0.89 o 
  -2   5   7        0.07       -0.22      0.66 o 
  -1   5   7       15.65       18.04      1.24 o 
   0   5   7        0.11        0.03      0.33 o 
   1   5   7       46.41       44.21      1.17 o 
   2   5   7       36.53       37.80      0.88 o 
   3   5   7       38.62       40.33      1.06 o 
   4   5   7       72.18       73.07      1.66 o 
   5   5   7       40.04       42.51      0.95 o 
   6   5   7        1.50        1.11      0.25 o 
   7   5   7        7.33        6.56      0.55 o 
   8   5   7        3.38        3.37      0.46 o 
   9   5   7        2.28        2.87      0.53 o 
  -4   6   7        0.36        1.06      0.72 o 
  -3   6   7        8.52        8.71      1.06 o 
  -2   6   7        0.45        0.90      0.50 o 
  -1   6   7       38.07       37.67      1.41 o 
   0   6   7       10.07       11.44      0.84 o 
   1   6   7        1.46        0.90      0.36 o 
   2   6   7        7.26        6.05      0.50 o 
   3   6   7       80.67       73.53      1.41 o 
   4   6   7       71.63       67.71      1.42 o 
   5   6   7       14.85       13.98      0.63 o 
   6   6   7        0.30        1.42      0.32 o 
   7   6   7       13.59       13.95      0.92 o 
   8   6   7       15.26       15.63      1.46 o 
  -4   7   7        1.46        1.92      0.82 o 
  -3   7   7        0.69        0.03      0.47 o 
  -2   7   7        3.11        2.84      0.69 o 
  -1   7   7        7.90        9.05      0.86 o 
   0   7   7        8.35        6.67      0.72 o 
   1   7   7        0.06        0.43      0.34 o 
   2   7   7        6.35        7.81      0.59 o 
   3   7   7       24.24       24.89      1.09 o 
   4   7   7        9.85        7.38      0.99 o 
   5   7   7       17.24       20.04      0.78 o 
   6   7   7       22.32       20.29      0.75 o 
   7   7   7        2.29        3.37      0.61 o 
   8   7   7        0.10        0.17      0.42 o 
  -3   8   7        1.55        1.54      0.70 o 
  -2   8   7        6.36        6.68      0.76 o 
  -1   8   7       28.17       28.55      1.22 o 
   0   8   7        0.92        0.40      0.73 o 
   1   8   7        0.34       -0.37      0.37 o 
   2   8   7        0.82        0.23      0.53 o 
   3   8   7        6.91        6.02      0.62 o 
   4   8   7       18.93       18.16      0.86 o 
   5   8   7       13.64       11.30      0.65 o 
   6   8   7        0.01        0.03      0.28 o 
   7   8   7        0.27        0.19      1.38 o 
   8   8   7        4.72        4.39      0.67 o 
  -3   9   7        2.62        1.13      0.76 o 
  -2   9   7        2.01        1.39      0.67 o 
  -1   9   7        1.51        1.91      0.57 o 
   0   9   7        0.72        0.62      0.48 o 
   1   9   7       14.20       11.80      0.94 o 
   2   9   7        2.58        3.20      0.52 o 
   3   9   7        4.03        3.15      0.69 o 
   4   9   7       22.16       21.11      1.10 o 
   5   9   7        2.04        1.56      0.45 o 
   6   9   7       10.46        9.99      0.88 o 
   7   9   7        0.83        1.09      0.70 o 
  -2  10   7        1.79        1.21      0.69 o 
  -1  10   7        0.94        0.80      0.62 o 
   0  10   7       14.41       13.28      1.27 o 
   1  10   7        2.48        1.52      0.76 o 
   2  10   7        0.61        0.22      0.48 o 
   3  10   7        1.19        0.88      0.55 o 
   4  10   7        0.36        0.76      0.52 o 
   5  10   7        2.43        1.72      0.90 o 
   6  10   7        0.05        0.37      0.38 o 
   7  10   7        0.54        0.54      0.77 o 
  -1  11   7        0.57        1.82      0.83 o 
   0  11   7        2.92        0.49      1.05 o 
   1  11   7        1.90        0.27      0.69 o 
   2  11   7        0.04        0.00      0.91 o 
   3  11   7        0.09       -0.52      0.66 o 
   4  11   7        7.42        9.53      0.96 o 
   5  11   7        1.06        0.71      0.72 o 
   6  11   7        1.85        1.37      0.55 o 
   1  12   7        0.00       -0.40      0.82 o 
   2  12   7        2.41        2.55      1.03 o 
   3  12   7        0.18        1.01      0.82 o 
   4  12   7        0.04        0.86      0.62 o 
   0 -11   8        5.23        5.88      1.08 o 
   1 -11   8        3.45        2.29      0.90 o 
  -2 -10   8        2.62        1.18      0.91 o 
  -1 -10   8        3.02        3.90      0.88 o 
   0 -10   8        6.84        5.62      1.26 o 
   1 -10   8        4.44        4.92      0.97 o 
   2 -10   8        4.83        6.95      1.13 o 
   3 -10   8       10.77       11.72      1.18 o 
  -3  -9   8       26.57       37.31      2.18 o 
  -2  -9   8       17.35       18.68      1.34 o 
  -1  -9   8        0.91       -0.22      0.70 o 
   0  -9   8       17.82       16.89      1.33 o 
   1  -9   8        1.75        1.48      0.84 o 
   2  -9   8        0.09       -0.30      0.76 o 
   3  -9   8       12.40       17.46      1.24 o 
   4  -9   8       29.37       33.44      2.25 o 
  -4  -8   8        0.74        1.28      0.67 o 
  -3  -8   8        0.61        0.70      0.58 o 
  -2  -8   8        7.24        7.39      1.11 o 
  -1  -8   8        0.11        0.17      0.55 o 
   0  -8   8        7.36        8.39      1.21 o 
   1  -8   8       12.27       12.32      1.01 o 
   2  -8   8       28.37       28.41      1.38 o 
   3  -8   8        1.39        0.23      0.57 o 
   4  -8   8       40.14       45.12      2.16 o 
   5  -8   8        3.88        6.91      1.05 o 
  -5  -7   8       10.77       13.36      1.83 o 
  -4  -7   8        0.63        0.61      0.52 o 
  -3  -7   8        2.96        4.37      1.30 o 
  -2  -7   8       80.23       92.64      2.34 o 
  -1  -7   8       11.81       13.22      1.74 o 
   0  -7   8        0.62       -0.10      0.46 o 
   1  -7   8        0.19        0.24      0.47 o 
   2  -7   8        0.43        0.33      0.52 o 
   3  -7   8        1.58        1.74      0.58 o 
   4  -7   8        0.51        0.79      0.69 o 
   5  -7   8        0.12        0.80      0.62 o 
   6  -7   8       19.14       21.93      1.84 o 
  -5  -6   8        6.48        7.51      0.86 o 
  -4  -6   8        3.73        5.53      0.79 o 
  -3  -6   8       27.66       26.30      1.16 o 
  -2  -6   8        9.90        8.37      0.78 o 
  -1  -6   8        0.28        0.49      0.39 o 
   0  -6   8      149.65      152.21      3.20 o 
   1  -6   8       66.40       65.53      1.88 o 
   2  -6   8        2.76        2.87      0.57 o 
   3  -6   8        3.86        1.85      0.54 o 
   4  -6   8       57.21       56.61      1.97 o 
   5  -6   8       19.53       20.28      1.34 o 
   6  -6   8       39.01       46.22      2.40 o 
  -5  -5   8        0.01        0.44      0.47 o 
  -4  -5   8        2.65        2.94      0.49 o 
  -3  -5   8        0.77        0.93      0.45 o 
  -2  -5   8        0.01        0.16      0.39 o 
  -1  -5   8       38.99       37.93      1.19 o 
   0  -5   8       46.63       50.83      2.77 o 
   1  -5   8       84.63       81.77      2.07 o 
   2  -5   8        0.06        0.28      0.41 o 
   3  -5   8        0.48        0.90      0.47 o 
   4  -5   8       18.56       17.53      1.01 o 
   5  -5   8        8.22        9.04      0.94 o 
   6  -5   8       10.96       11.41      1.26 o 
   7  -5   8        2.55        3.69      0.90 o 
  -5  -4   8        0.12        0.76      0.49 o 
  -4  -4   8        0.01        0.21      0.38 o 
  -3  -4   8       26.50       24.13      1.04 o 
  -2  -4   8       14.08       15.55      0.67 o 
  -1  -4   8       54.77       54.59      1.42 o 
   0  -4   8        6.14        7.11      0.59 o 
   1  -4   8      151.17      148.90      4.56 o 
   2  -4   8        8.49        9.83      0.75 o 
   3  -4   8      130.95      127.97      2.44 o 
   4  -4   8       60.07       51.10      1.39 o 
   5  -4   8        4.06        3.55      0.82 o 
   6  -4   8        0.19        0.50      0.67 o 
   7  -4   8        0.14        0.13      0.53 o 
  -5  -3   8        2.12        3.39      0.90 o 
  -4  -3   8        9.29       10.60      0.78 o 
  -3  -3   8        2.96        1.45      0.40 o 
  -2  -3   8        0.55        0.49      0.30 o 
  -1  -3   8        3.25        2.97      0.35 o 
   0  -3   8       40.87       44.33      1.21 o 
   1  -3   8       24.60       26.93      0.94 o 
   2  -3   8       10.63       10.86      0.67 o 
   3  -3   8       66.48       68.17      1.46 o 
   4  -3   8       39.09       41.48      1.21 o 
   5  -3   8        1.87        2.67      0.44 o 
   6  -3   8        4.08        3.71      0.77 o 
   7  -3   8        1.65        1.83      0.51 o 
   8  -3   8        3.81        4.20      0.63 o 
  -6  -2   8        8.36       11.46      1.07 o 
  -5  -2   8        1.28        1.81      0.52 o 
  -4  -2   8        0.13       -0.20      0.36 o 
  -3  -2   8        1.97        2.30      0.45 o 
  -2  -2   8       47.49       43.81      1.10 o 
  -1  -2   8        3.68        3.52      0.45 o 
   0  -2   8        1.93        2.09      0.26 o 
   1  -2   8       86.78       87.21      1.79 o 
   2  -2   8       37.92       33.21      1.01 o 
   3  -2   8      101.33      103.86      1.83 o 
   4  -2   8       24.07       22.02      0.80 o 
   5  -2   8        4.60        3.95      0.47 o 
   6  -2   8       35.45       33.72      1.18 o 
   7  -2   8        1.66        1.67      0.47 o 
   8  -2   8        0.87        0.63      0.41 o 
  -6  -1   8        0.00       -0.36      0.57 o 
  -5  -1   8        2.53        4.00      0.64 o 
  -4  -1   8        0.18       -0.22      0.36 o 
  -3  -1   8        0.01       -0.08      0.34 o 
  -2  -1   8       32.54       33.67      0.98 o 
  -1  -1   8       32.07       29.05      0.85 o 
   0  -1   8       35.15       33.57      0.81 o 
   1  -1   8        0.86        1.63      0.31 o 
   2  -1   8       10.10       11.64      0.73 o 
   3  -1   8       17.98       18.68      0.69 o 
   4  -1   8       70.81       67.27      1.35 o 
   5  -1   8       22.12       22.15      0.92 o 
   6  -1   8        2.55        3.01      0.44 o 
   7  -1   8       57.98       59.27      1.43 o 
   8  -1   8        0.09        0.12      0.41 o 
  -5   0   8        1.91        1.98      0.55 o 
  -4   0   8        0.00        0.25      0.40 o 
  -3   0   8        6.40        6.86      0.61 o 
  -2   0   8       29.36       27.11      0.87 o 
  -1   0   8       86.61       87.02      1.62 o 
   0   0   8      166.69      171.47      3.11 o 
   1   0   8        1.78        3.01      0.34 o 
   2   0   8        2.12        0.98      0.26 o 
   3   0   8       13.40       15.70      0.58 o 
   4   0   8        5.92        6.04      0.60 o 
   5   0   8       16.28       16.60      0.79 o 
   6   0   8       26.10       27.22      1.16 o 
   7   0   8       14.55       16.59      0.71 o 
   8   0   8        3.87        3.84      0.50 o 
  -5   1   8        0.45        1.45      0.66 o 
  -4   1   8        0.06       -0.22      0.40 o 
  -3   1   8        0.07        0.08      0.38 o 
  -2   1   8        4.90        4.92      0.49 o 
  -1   1   8       25.03       22.22      0.89 o 
   0   1   8       14.27       15.96      0.91 o 
   1   1   8       23.35       25.30      0.80 o 
   2   1   8        0.37        0.60      0.25 o 
   3   1   8       13.33       15.10      0.56 o 
   4   1   8        9.12       11.34      0.49 o 
   5   1   8       15.17       16.33      0.67 o 
   6   1   8        9.58        8.55      0.73 o 
   7   1   8        2.25        1.75      0.34 o 
   8   1   8        1.14        0.42      0.73 o 
  -5   2   8        0.00        1.14      0.67 o 
  -4   2   8        0.05        0.14      0.49 o 
  -3   2   8       54.51       52.55      1.48 o 
  -2   2   8        4.52        5.85      0.63 o 
  -1   2   8       60.29       60.52      1.50 o 
   0   2   8      204.64      189.86      2.86 o 
   1   2   8      100.23      104.08      1.81 o 
   2   2   8       12.45       13.39      0.82 o 
   3   2   8        7.66       10.03      0.44 o 
   4   2   8       48.69       52.61      0.96 o 
   5   2   8        0.30        0.29      0.27 o 
   6   2   8        4.91        6.02      0.47 o 
   7   2   8        9.48        9.26      0.76 o 
   8   2   8       15.29       16.79      1.04 o 
   9   2   8        3.03        2.59      0.62 o 
  -5   3   8        0.34        0.37      0.59 o 
  -4   3   8        0.33        0.29      0.52 o 
  -3   3   8        4.76        4.92      0.63 o 
  -2   3   8        0.66        0.45      0.46 o 
  -1   3   8        0.59        0.52      0.40 o 
   0   3   8       26.39       24.99      1.05 o 
   1   3   8       26.71       25.26      0.89 o 
   2   3   8       54.83       60.89      1.27 o 
   3   3   8       58.52       54.65      1.08 o 
   4   3   8        4.16        5.03      0.37 o 
   5   3   8        1.02        0.80      0.33 o 
   6   3   8        0.30        0.15      0.25 o 
   7   3   8        5.90        6.15      0.41 o 
   8   3   8        5.41        7.01      0.79 o 
   9   3   8        3.82        3.05      0.63 o 
  -5   4   8        2.63        2.79      0.75 o 
  -4   4   8        0.57        0.29      0.55 o 
  -3   4   8       26.16       23.12      1.40 o 
  -2   4   8      164.42      168.22      3.48 o 
  -1   4   8        1.64        0.98      0.47 o 
   0   4   8       25.51       27.07      1.12 o 
   1   4   8      125.92      136.94      2.49 o 
   2   4   8       50.51       49.21      1.13 o 
   3   4   8        3.01        4.00      0.40 o 
   4   4   8        0.04        0.01      0.27 o 
   5   4   8        1.81        1.58      0.30 o 
   6   4   8        0.82        1.09      0.27 o 
   7   4   8        0.43        0.44      0.87 o 
   8   4   8        0.48        1.15      0.50 o 
  -4   5   8        4.37        3.58      0.69 o 
  -3   5   8        0.68        1.16      0.72 o 
  -2   5   8       44.72       44.83      1.67 o 
  -1   5   8        0.30        0.60      0.47 o 
   0   5   8        2.55        2.96      0.53 o 
   1   5   8        0.80        0.19      0.31 o 
   2   5   8        2.55        1.28      0.37 o 
   3   5   8       37.78       39.65      1.01 o 
   4   5   8       52.75       57.16      1.32 o 
   5   5   8       12.06       11.10      0.61 o 
   6   5   8       11.02        9.65      0.84 o 
   7   5   8        0.00        0.22      0.43 o 
   8   5   8        0.47        0.32      0.38 o 
  -4   6   8        0.01        1.22      0.66 o 
  -3   6   8        0.06       -0.50      0.50 o 
  -2   6   8       60.46       60.36      1.95 o 
  -1   6   8       48.71       51.66      1.72 o 
   0   6   8        0.18        0.05      0.42 o 
   1   6   8        3.18        2.72      0.45 o 
   2   6   8       11.08       14.18      0.74 o 
   3   6   8        9.50        8.91      0.67 o 
   4   6   8        6.22        5.67      0.71 o 
   5   6   8       13.57       12.54      0.67 o 
   6   6   8        4.46        4.01      0.40 o 
   7   6   8        0.70        0.06      0.48 o 
   8   6   8        0.01        0.09      0.45 o 
  -3   7   8        0.84        0.20      0.55 o 
  -2   7   8        6.54        5.98      0.83 o 
  -1   7   8       28.38       29.96      1.40 o 
   0   7   8       10.48       10.60      0.89 o 
   1   7   8        5.20        4.88      0.65 o 
   2   7   8        0.42       -0.05      0.35 o 
   3   7   8       12.08       10.39      0.81 o 
   4   7   8       23.10       17.83      0.78 o 
   5   7   8        0.85        0.41      0.32 o 
   6   7   8        0.16       -0.21      0.32 o 
   7   7   8        1.34       -0.04      0.48 o 
   8   7   8        0.78        1.00      0.97 o 
  -3   8   8        0.53        0.79      0.96 o 
  -2   8   8        3.10        3.56      0.67 o 
  -1   8   8       11.81       12.09      1.04 o 
   0   8   8        8.56        8.89      1.02 o 
   1   8   8        5.26        5.18      0.72 o 
   2   8   8        2.70        1.91      0.51 o 
   3   8   8        2.29        1.71      0.49 o 
   4   8   8       18.09       15.14      0.98 o 
   5   8   8       16.20       14.34      0.77 o 
   6   8   8        5.66        6.74      0.62 o 
   7   8   8        0.36        0.75      0.58 o 
  -2   9   8        4.87        5.87      0.91 o 
  -1   9   8        3.42        4.42      0.72 o 
   0   9   8       19.49       21.62      1.15 o 
   1   9   8       28.38       29.17      1.60 o 
   2   9   8        1.07        1.03      0.61 o 
   3   9   8        0.06       -0.29      0.43 o 
   4   9   8       17.81       17.09      1.36 o 
   5   9   8        8.57        8.60      0.77 o 
   6   9   8        0.03        0.73      0.42 o 
   7   9   8        0.17        0.50      0.77 o 
  -1  10   8        0.04        0.27      0.63 o 
   0  10   8        2.94        2.84      0.73 o 
   1  10   8        0.69        0.40      0.55 o 
   2  10   8        1.70        1.00      0.57 o 
   3  10   8        2.16        2.09      0.81 o 
   4  10   8        0.00       -0.03      0.60 o 
   5  10   8        1.37        1.28      0.53 o 
   6  10   8        0.01        0.05      0.83 o 
   0  11   8        0.32       -0.15      0.91 o 
   1  11   8       13.36       15.59      1.58 o 
   2  11   8        5.55        6.87      1.04 o 
   3  11   8        2.00        2.10      0.90 o 
   4  11   8        0.53        1.28      0.60 o 
   5  11   8        0.59        0.89      0.56 o 
  -1 -10   9        5.32        4.71      1.00 o 
   0 -10   9       16.02       19.59      1.56 o 
   1 -10   9        0.00        0.89      0.82 o 
   2 -10   9        0.11        0.34      1.05 o 
  -2  -9   9        0.51        0.52      1.23 o 
  -1  -9   9        4.46        4.00      0.88 o 
   0  -9   9        1.24        0.19      0.66 o 
   1  -9   9        0.65        0.72      0.61 o 
   2  -9   9        0.17        0.13      0.57 o 
   3  -9   9        9.17        7.49      0.98 o 
   4  -9   9        5.68       10.42      1.28 o 
  -3  -8   9        0.10        0.14      0.78 o 
  -2  -8   9        6.28        7.06      0.98 o 
  -1  -8   9        8.52        9.37      1.08 o 
   0  -8   9        0.81        1.15      0.65 o 
   1  -8   9       11.21       11.09      1.01 o 
   2  -8   9        0.14        0.84      0.56 o 
   3  -8   9        0.26       -0.41      0.49 o 
   4  -8   9        0.07        1.03      0.69 o 
   5  -8   9        1.19        0.48      0.74 o 
  -4  -7   9        5.43        8.10      1.43 o 
  -3  -7   9        0.01       -0.73      1.34 o 
  -2  -7   9       28.69       28.17      1.53 o 
  -1  -7   9        2.33        0.62      1.10 o 
   0  -7   9        8.04        8.57      0.85 o 
   1  -7   9       15.70       16.42      1.08 o 
   2  -7   9        9.95        8.75      0.89 o 
   3  -7   9        1.59        0.87      0.56 o 
   4  -7   9        2.14        1.28      0.67 o 
   5  -7   9        7.03        8.09      1.09 o 
  -4  -6   9        1.45        1.23      0.63 o 
  -3  -6   9        7.35        9.30      1.22 o 
  -2  -6   9       14.28       16.57      1.40 o 
  -1  -6   9        0.07        0.15      0.53 o 
   0  -6   9       39.17       41.35      1.78 o 
   1  -6   9        8.99        9.75      1.16 o 
   2  -6   9       16.14       14.42      1.00 o 
   3  -6   9        2.72        1.80      0.57 o 
   4  -6   9        5.71        4.52      0.93 o 
   5  -6   9        0.79        0.54      0.58 o 
   6  -6   9        0.94        1.88      0.91 o 
  -4  -5   9        3.58        4.26      0.79 o 
  -3  -5   9        7.40        5.50      0.70 o 
  -2  -5   9        0.44        0.08      0.50 o 
  -1  -5   9       17.75       14.52      0.94 o 
   0  -5   9       69.90       63.61      1.67 o 
   1  -5   9       13.12       13.54      0.94 o 
   2  -5   9       21.08       18.22      1.20 o 
   3  -5   9        3.60        3.70      0.62 o 
   4  -5   9       20.83       16.42      1.31 o 
   5  -5   9        4.21        4.60      0.81 o 
   6  -5   9        6.34        6.55      1.13 o 
   7  -5   9        5.33        5.08      1.09 o 
  -5  -4   9        0.01       -0.03      0.65 o 
  -4  -4   9        0.06       -0.45      0.45 o 
  -3  -4   9       10.07        6.84      0.77 o 
  -2  -4   9        0.20        0.18      0.42 o 
  -1  -4   9        0.11       -0.37      0.37 o 
   0  -4   9      230.50      221.36      4.18 o 
   1  -4   9       28.19       22.04      1.08 o 
   2  -4   9        6.26        6.95      0.66 o 
   3  -4   9       13.30       14.02      0.92 o 
   4  -4   9        0.11        0.38      0.44 o 
   5  -4   9        2.22        2.40      0.74 o 
   6  -4   9        3.02        3.95      0.75 o 
   7  -4   9        2.25        2.81      0.86 o 
  -5  -3   9        5.58        5.90      0.76 o 
  -4  -3   9        0.13        0.23      0.45 o 
  -3  -3   9        2.77        1.36      0.50 o 
  -2  -3   9        6.67        6.63      0.84 o 
  -1  -3   9        9.42       10.27      0.80 o 
   0  -3   9       58.41       58.71      1.70 o 
   1  -3   9       63.70       56.05      1.65 o 
   2  -3   9        1.83        2.51      0.52 o 
   3  -3   9       78.55       79.39      1.80 o 
   4  -3   9       29.50       26.41      1.29 o 
   5  -3   9       18.34       17.07      0.98 o 
   6  -3   9        6.81        8.36      0.88 o 
   7  -3   9        1.33        0.69      0.57 o 
  -5  -2   9        0.12        0.77      0.59 o 
  -4  -2   9        0.37       -0.43      0.43 o 
  -3  -2   9       31.45       28.47      1.26 o 
  -2  -2   9       94.76       88.23      1.73 o 
  -1  -2   9       16.43       15.99      0.68 o 
   0  -2   9       20.20       16.41      0.92 o 
   1  -2   9      159.54      139.63      2.90 o 
   2  -2   9        1.73        1.13      0.38 o 
   3  -2   9       21.40       19.37      0.87 o 
   4  -2   9        0.08        0.49      0.39 o 
   5  -2   9       57.49       60.55      1.69 o 
   6  -2   9        4.10        3.49      0.71 o 
   7  -2   9        3.52        4.50      0.69 o 
   8  -2   9        0.01        0.60      0.52 o 
  -5  -1   9       15.16       18.76      1.31 o 
  -4  -1   9       26.93       30.91      1.51 o 
  -3  -1   9        0.27       -0.07      0.38 o 
  -2  -1   9        0.07       -0.06      0.31 o 
  -1  -1   9        5.82        6.01      0.68 o 
   0  -1   9        1.05        0.91      0.31 o 
   1  -1   9        0.17       -0.11      0.36 o 
   2  -1   9       98.97      106.02      2.10 o 
   3  -1   9       11.31       12.39      0.70 o 
   4  -1   9       22.31       21.85      0.88 o 
   5  -1   9       52.01       52.98      1.53 o 
   6  -1   9       10.75       10.31      0.80 o 
   7  -1   9        0.07       -0.11      0.44 o 
   8  -1   9        2.56        2.99      0.72 o 
  -5   0   9       12.62       15.73      1.26 o 
  -4   0   9        4.54        4.45      0.70 o 
  -3   0   9        0.10       -0.39      0.39 o 
  -2   0   9       96.52       93.89      2.02 o 
  -1   0   9       50.84       43.80      1.24 o 
   0   0   9        0.85        0.57      0.39 o 
   1   0   9        6.33        6.87      0.57 o 
   2   0   9       29.49       28.69      0.89 o 
   3   0   9        4.56        5.94      0.54 o 
   4   0   9       24.78       25.85      0.83 o 
   5   0   9       27.47       25.46      0.90 o 
   6   0   9       24.89       27.16      1.04 o 
   7   0   9       32.23       32.46      1.14 o 
   8   0   9        0.34       -0.08      0.42 o 
  -5   1   9        0.00       -0.64      0.64 o 
  -4   1   9       28.40       30.55      1.39 o 
  -3   1   9        3.21        3.04      0.98 o 
  -2   1   9        6.53        6.34      0.63 o 
  -1   1   9       29.53       28.71      1.72 o 
   0   1   9       20.04       16.59      0.99 o 
   1   1   9        0.00       -0.22      0.30 o 
   2   1   9        8.19        8.34      0.54 o 
   3   1   9        9.53       10.77      0.64 o 
   4   1   9        5.21        4.71      0.44 o 
   5   1   9       30.19       29.52      1.19 o 
   6   1   9        3.79        3.59      0.47 o 
   7   1   9       20.65       23.38      0.91 o 
   8   1   9        1.37        0.45      0.49 o 
  -5   2   9        3.46        3.11      1.02 o 
  -4   2   9        5.36        8.12      0.88 o 
  -3   2   9        4.35        4.87      0.91 o 
  -2   2   9       10.76        8.82      0.82 o 
  -1   2   9       66.27       60.32      1.77 o 
   0   2   9       16.02       11.17      0.87 o 
   1   2   9       10.09        8.37      0.62 o 
   2   2   9        0.50        1.45      0.37 o 
   3   2   9       19.39       21.48      0.70 o 
   4   2   9        0.00        0.17      0.28 o 
   5   2   9        0.01       -0.03      0.29 o 
   6   2   9       33.77       34.57      1.10 o 
   7   2   9       10.96       10.72      0.60 o 
   8   2   9       17.82       17.85      1.26 o 
  -4   3   9        2.79        3.59      0.75 o 
  -3   3   9        1.23        1.55      0.58 o 
  -2   3   9       39.45       39.84      1.50 o 
  -1   3   9        1.82        2.55      0.92 o 
   0   3   9       41.91       43.39      1.47 o 
   1   3   9        0.95        0.87      0.36 o 
   2   3   9        5.43        5.59      0.53 o 
   3   3   9        3.19        3.53      0.46 o 
   4   3   9       22.78       25.10      0.80 o 
   5   3   9        7.84        7.44      0.48 o 
   6   3   9        8.67        9.69      0.60 o 
   7   3   9        6.89        7.89      0.67 o 
   8   3   9       13.06       12.12      1.25 o 
  -4   4   9        0.75        0.35      0.64 o 
  -3   4   9        1.13        1.62      0.70 o 
  -2   4   9        0.31        1.30      0.58 o 
  -1   4   9        9.23        9.98      0.87 o 
   0   4   9        0.54        0.69      0.59 o 
   1   4   9        8.44        7.84      0.91 o 
   2   4   9       22.69       23.60      0.92 o 
   3   4   9        4.63        3.42      0.46 o 
   4   4   9        3.47        3.74      0.50 o 
   5   4   9        0.78        0.80      0.34 o 
   6   4   9        3.31        3.73      0.41 o 
   7   4   9        0.00        0.07      0.28 o 
   8   4   9        2.89        2.07      0.59 o 
  -4   5   9        0.41        0.20      0.59 o 
  -3   5   9        1.19        1.05      0.67 o 
  -2   5   9       20.16       21.26      1.25 o 
  -1   5   9       19.10       18.70      1.45 o 
   0   5   9        1.25        0.99      0.59 o 
   1   5   9        5.99        4.57      0.61 o 
   2   5   9        0.30        0.25      0.33 o 
   3   5   9        1.43        0.50      0.39 o 
   4   5   9       11.24       12.26      0.67 o 
   5   5   9        6.71        6.40      0.64 o 
   6   5   9        0.22       -0.16      0.32 o 
   7   5   9        0.09       -0.14      0.24 o 
   8   5   9        0.03        0.26      0.47 o 
  -3   6   9        0.19        0.00      0.73 o 
  -2   6   9        0.42       -0.23      0.50 o 
  -1   6   9        0.02       -0.35      0.52 o 
   0   6   9        1.87        2.14      0.64 o 
   1   6   9        0.50        0.14      0.41 o 
   2   6   9        0.09       -0.04      0.35 o 
   3   6   9        2.65        2.18      0.48 o 
   4   6   9       27.87       27.04      1.07 o 
   5   6   9        3.44        3.36      0.48 o 
   6   6   9        0.30       -0.07      0.30 o 
   7   6   9        3.69        3.37      0.71 o 
   8   6   9        0.03       -0.06      0.50 o 
  -3   7   9        0.03        0.50      0.67 o 
  -2   7   9        0.23        0.09      0.57 o 
  -1   7   9        0.00       -0.52      0.53 o 
   0   7   9        2.19        2.75      0.66 o 
   1   7   9        0.51        0.73      0.50 o 
   2   7   9        4.66        3.81      0.86 o 
   3   7   9        0.92        0.61      0.44 o 
   4   7   9        0.46        0.79      0.49 o 
   5   7   9        0.40        0.50      0.43 o 
   6   7   9        6.05        7.74      0.58 o 
   7   7   9        0.66        1.17      0.59 o 
  -2   8   9        3.99        4.40      0.76 o 
  -1   8   9        1.80        0.87      0.62 o 
   0   8   9        2.65        2.45      0.67 o 
   1   8   9        0.42       -0.51      0.51 o 
   2   8   9        0.20        0.25      0.53 o 
   3   8   9        0.00       -0.07      0.42 o 
   4   8   9       12.98        9.30      0.89 o 
   5   8   9        5.37        4.72      0.68 o 
   6   8   9        5.22        4.22      0.90 o 
   7   8   9        0.79        0.26      0.58 o 
  -1   9   9        0.04       -0.30      0.55 o 
   0   9   9        2.59        1.97      0.70 o 
   1   9   9        1.96        3.32      0.83 o 
   2   9   9        0.00        0.15      0.56 o 
   3   9   9        0.00       -0.37      1.08 o 
   4   9   9        0.62        0.25      0.69 o 
   5   9   9        0.36        0.01      0.49 o 
   6   9   9        0.13       -0.28      0.49 o 
   0  10   9        2.99        2.48      0.74 o 
   1  10   9        0.04       -0.58      0.58 o 
   2  10   9        0.11       -0.23      0.55 o 
   3  10   9        0.15       -0.24      0.68 o 
   4  10   9        2.96        1.42      0.66 o 
   5  10   9        6.24        6.52      0.83 o 
   2  11   9        2.14        0.63      0.92 o 
   3  11   9        0.01       -0.28      0.75 o 
   4  11   9        0.12       -0.62      1.12 o 
  -1  -9  10        0.23       -0.01      0.74 o 
   0  -9  10        5.19        5.83      1.01 o 
   1  -9  10       11.29       11.97      1.55 o 
   2  -9  10        4.65        6.10      0.95 o 
  -2  -8  10        8.02        6.77      1.30 o 
  -1  -8  10        7.31        6.70      1.01 o 
   0  -8  10        1.50        2.27      0.79 o 
   1  -8  10        0.01        0.30      0.58 o 
   2  -8  10        6.15        8.76      1.37 o 
   3  -8  10        2.22        3.78      0.83 o 
   4  -8  10        0.29        0.43      0.72 o 
  -3  -7  10        4.71        4.49      2.18 o 
  -2  -7  10       11.87       16.39      2.06 o 
  -1  -7  10        8.69        8.11      1.04 o 
   0  -7  10        0.13        0.56      0.62 o 
   1  -7  10       23.91       24.39      1.33 o 
   2  -7  10        0.03        1.13      0.58 o 
   3  -7  10        0.06       -0.23      0.52 o 
   4  -7  10       10.26       13.82      1.31 o 
   5  -7  10       17.04       18.93      1.52 o 
  -3  -6  10        0.04        0.17      0.75 o 
  -2  -6  10        1.13        0.66      0.60 o 
  -1  -6  10       32.93       33.49      1.68 o 
   0  -6  10        0.05        0.64      0.54 o 
   1  -6  10        0.68        0.07      0.46 o 
   2  -6  10        0.65       -0.07      0.50 o 
   3  -6  10       35.23       37.28      1.53 o 
   4  -6  10        5.49        5.43      0.88 o 
   5  -6  10        7.68        8.43      1.09 o 
   6  -6  10        3.10        2.12      0.96 o 
  -4  -5  10       11.60       11.66      1.58 o 
  -3  -5  10        0.08       -0.53      0.68 o 
  -2  -5  10        0.47        0.36      0.82 o 
  -1  -5  10       37.32       40.51      1.77 o 
   0  -5  10       13.57       15.41      1.12 o 
   1  -5  10        3.75        4.58      0.70 o 
   2  -5  10        2.25        3.21      0.62 o 
   3  -5  10        2.72        1.73      0.62 o 
   4  -5  10        1.22        1.13      0.61 o 
   5  -5  10        0.97        1.42      0.66 o 
   6  -5  10        2.07        3.31      1.02 o 
  -4  -4  10        3.86        5.09      1.10 o 
  -3  -4  10        3.67        4.81      0.84 o 
  -2  -4  10       17.07       16.84      1.22 o 
  -1  -4  10        7.40        7.50      0.78 o 
   0  -4  10        1.62        1.15      0.49 o 
   1  -4  10       52.94       55.32      1.77 o 
   2  -4  10        5.99        5.85      0.73 o 
   3  -4  10        7.86        6.62      0.75 o 
   4  -4  10        7.12        6.18      1.00 o 
   5  -4  10       30.71       31.83      1.97 o 
   6  -4  10        1.63        2.49      0.86 o 
   7  -4  10       16.65       18.40      1.53 o 
  -4  -3  10        0.31       -0.11      0.76 o 
  -3  -3  10        0.19        0.46      0.62 o 
  -2  -3  10        1.63        1.30      0.63 o 
  -1  -3  10        0.15        0.06      0.43 o 
   0  -3  10       19.04       18.99      1.07 o 
   1  -3  10        5.72        8.39      0.81 o 
   2  -3  10       81.31       76.32      2.06 o 
   3  -3  10        0.00       -0.22      0.41 o 
   4  -3  10        6.42        4.54      0.82 o 
   5  -3  10        2.07        2.66      0.99 o 
   6  -3  10        1.16        0.32      0.57 o 
   7  -3  10        3.39        4.23      0.81 o 
  -4  -2  10        1.91        2.63      1.07 o 
  -3  -2  10        0.33        0.29      0.57 o 
  -2  -2  10       10.88        8.25      0.96 o 
  -1  -2  10        7.61        9.78      0.84 o 
   0  -2  10       13.08       13.95      0.93 o 
   1  -2  10       11.97       12.97      0.98 o 
   2  -2  10       91.43       94.57      2.32 o 
   3  -2  10        0.48        0.56      0.44 o 
   4  -2  10       10.57        9.27      0.79 o 
   5  -2  10       47.79       47.50      1.55 o 
   6  -2  10        0.52        0.98      0.54 o 
   7  -2  10        0.01        0.15      0.50 o 
  -4  -1  10        0.40        1.25      0.69 o 
  -3  -1  10        0.09        0.38      0.45 o 
  -2  -1  10        1.92        2.05      0.50 o 
  -1  -1  10        0.03       -0.43      0.43 o 
   0  -1  10        0.00       -0.21      0.56 o 
   1  -1  10       12.90       16.93      0.97 o 
   2  -1  10        0.86        2.00      0.50 o 
   3  -1  10        3.34        3.34      0.50 o 
   4  -1  10        1.77        1.50      0.47 o 
   5  -1  10        3.21        3.18      0.56 o 
   6  -1  10        4.91        4.70      0.71 o 
   7  -1  10        4.71        4.08      0.70 o 
   8  -1  10        0.90        1.12      0.79 o 
  -4   0  10        0.41        0.00      0.66 o 
  -3   0  10        4.54        5.23      0.73 o 
  -2   0  10        0.22        1.15      0.43 o 
  -1   0  10        4.77        4.60      0.57 o 
   0   0  10        2.29        1.50      0.51 o 
   1   0  10        0.38        0.31      0.40 o 
   2   0  10       25.28       28.84      1.16 o 
   3   0  10       27.11       27.05      1.02 o 
   4   0  10        4.78        4.36      0.59 o 
   5   0  10        5.97        4.45      0.59 o 
   6   0  10        0.83        1.56      0.52 o 
   7   0  10        0.71        1.27      0.53 o 
   8   0  10        0.62        0.05      1.06 o 
  -4   1  10        4.04        3.43      0.89 o 
  -3   1  10        0.00       -0.33      0.49 o 
  -2   1  10        4.71        5.18      0.62 o 
  -1   1  10        3.14        3.64      0.54 o 
   0   1  10       31.42       35.28      1.36 o 
   1   1  10        3.59        5.39      0.65 o 
   2   1  10       11.63       12.27      0.73 o 
   3   1  10       10.29       11.42      0.65 o 
   4   1  10        4.28        3.84      0.55 o 
   5   1  10        2.34        1.90      0.58 o 
   6   1  10        0.38        0.90      0.45 o 
   7   1  10        0.11       -0.31      0.39 o 
   8   1  10       12.82       11.46      0.96 o 
  -4   2  10        0.65        1.12      0.78 o 
  -3   2  10        0.10        0.19      0.53 o 
  -2   2  10        6.19        6.29      0.71 o 
  -1   2  10        6.03        5.91      0.74 o 
   0   2  10        2.86        2.00      0.54 o 
   1   2  10       33.24       35.12      1.33 o 
   2   2  10        1.09        0.54      0.36 o 
   3   2  10        0.19        0.44      0.33 o 
   4   2  10        8.07        8.76      0.63 o 
   5   2  10        1.47        1.32      0.43 o 
   6   2  10        0.12       -0.12      0.39 o 
   7   2  10       10.92        9.79      1.12 o 
   8   2  10        0.78        1.31      0.46 o 
  -4   3  10        0.17       -0.38      0.63 o 
  -3   3  10        0.32       -0.04      0.61 o 
  -2   3  10        0.70        0.24      0.57 o 
  -1   3  10        0.02       -0.34      0.45 o 
   0   3  10       10.94       10.35      0.87 o 
   1   3  10       15.42       15.48      0.95 o 
   2   3  10        7.30        7.16      0.63 o 
   3   3  10        2.18        2.69      0.46 o 
   4   3  10       11.59       10.70      0.75 o 
   5   3  10        8.36        6.50      0.62 o 
   6   3  10        0.94        0.61      0.45 o 
   7   3  10        0.06        0.03      0.33 o 
   8   3  10        4.56        5.31      1.35 o 
  -3   4  10        0.21       -0.75      0.87 o 
  -2   4  10       22.66       21.14      1.26 o 
  -1   4  10        0.56        0.19      0.48 o 
   0   4  10        3.13        4.32      0.66 o 
   1   4  10       45.58       40.22      2.20 o 
   2   4  10       16.26       14.84      0.91 o 
   3   4  10        3.15        3.47      0.65 o 
   4   4  10        8.43        9.21      0.73 o 
   5   4  10       15.01       14.91      0.94 o 
   6   4  10        0.03       -0.14      0.42 o 
   7   4  10        2.22        1.42      0.41 o 
   8   4  10        0.52        0.71      0.48 o 
  -3   5  10        0.71       -0.66      0.67 o 
  -2   5  10        1.06        1.18      0.64 o 
  -1   5  10        1.91        1.21      0.60 o 
   0   5  10        0.14       -0.44      0.44 o 
   1   5  10       12.14       12.16      1.04 o 
   2   5  10        1.39        0.86      0.45 o 
   3   5  10        3.98        3.53      0.56 o 
   4   5  10        0.02       -0.01      0.38 o 
   5   5  10        0.35        0.06      0.43 o 
   6   5  10        3.09        2.49      0.52 o 
   7   5  10        1.00        0.89      0.39 o 
   8   5  10        0.12       -0.55      0.93 o 
  -2   6  10        2.83        2.21      0.92 o 
  -1   6  10       37.47       42.04      1.71 o 
   0   6  10        0.26        0.53      0.53 o 
   1   6  10        2.21        0.87      0.83 o 
   2   6  10       20.67       17.76      1.75 o 
   3   6  10       19.90       21.96      1.10 o 
   4   6  10        1.70        1.10      0.47 o 
   5   6  10        6.23        5.63      0.72 o 
   6   6  10        1.21        0.76      0.56 o 
   7   6  10        0.03       -0.06      0.35 o 
  -2   7  10        0.05       -0.22      0.60 o 
  -1   7  10        1.07        0.57      0.63 o 
   0   7  10        4.29        4.92      0.81 o 
   1   7  10        0.47        0.68      0.52 o 
   2   7  10        0.05       -0.21      0.52 o 
   3   7  10        2.71        2.91      0.70 o 
   4   7  10        8.57        7.03      1.26 o 
   5   7  10        0.44        0.78      0.54 o 
   6   7  10        0.17        0.18      0.47 o 
   7   7  10        1.10        0.66      0.44 o 
  -1   8  10        9.98        9.52      1.07 o 
   0   8  10       11.61       13.50      1.14 o 
   1   8  10        0.73        0.63      0.69 o 
   2   8  10        0.92        0.25      0.59 o 
   3   8  10        1.37        1.33      0.62 o 
   4   8  10        3.38        3.91      0.73 o 
   5   8  10        1.41        1.61      0.57 o 
   6   8  10        0.04       -0.57      0.57 o 
   0   9  10        0.94        0.78      0.80 o 
   1   9  10        0.63        0.11      1.31 o 
   2   9  10        1.25        0.24      1.08 o 
   3   9  10        0.01       -0.13      0.72 o 
   4   9  10        2.98        1.84      0.65 o 
   5   9  10        5.72        5.13      0.83 o 
   6   9  10        0.00        0.13      1.34 o 
   2  10  10        0.06       -0.29      0.68 o 
   3  10  10        0.00       -0.51      0.79 o 
   4  10  10        0.19       -0.32      1.03 o 
   0  -8  11        1.72        0.11      0.88 o 
   1  -8  11       11.68       13.22      1.74 o 
   2  -8  11        0.20        0.17      0.64 o 
  -1  -7  11        0.66        0.26      1.20 o 
   0  -7  11        3.95        4.13      0.90 o 
   1  -7  11        0.72        0.92      0.70 o 
   2  -7  11        0.08       -0.14      0.57 o 
   3  -7  11        0.03       -0.37      0.56 o 
   4  -7  11        1.54        0.84      0.75 o 
  -2  -6  11        0.16       -0.21      0.66 o 
  -1  -6  11       18.67       18.70      1.42 o 
   0  -6  11        0.14        0.25      0.63 o 
   1  -6  11        4.06        2.84      0.70 o 
   2  -6  11        8.46        9.06      0.98 o 
   3  -6  11        0.99        0.43      0.55 o 
   4  -6  11        0.60        2.35      0.77 o 
   5  -6  11        0.81        1.10      0.77 o 
  -3  -5  11        3.77        3.67      1.08 o 
  -2  -5  11        0.02        0.36      0.70 o 
  -1  -5  11        3.95        3.25      0.81 o 
   0  -5  11        0.51        0.32      0.50 o 
   1  -5  11        8.77        9.05      0.93 o 
   2  -5  11       13.53       13.67      1.07 o 
   3  -5  11        0.29       -0.21      0.49 o 
   4  -5  11        0.58        0.52      0.65 o 
   5  -5  11        0.66       -0.62      0.62 o 
   6  -5  11        0.28        0.83      1.25 o 
  -3  -4  11        0.11        0.31      0.84 o 
  -2  -4  11        5.31        7.05      0.99 o 
  -1  -4  11        2.79        2.16      0.92 o 
   0  -4  11        4.89        5.38      0.76 o 
   1  -4  11        4.25        3.65      0.68 o 
   2  -4  11        3.91        3.89      0.87 o 
   3  -4  11        2.42        1.55      0.58 o 
   4  -4  11        0.11        1.11      0.62 o 
   5  -4  11       14.45       12.80      1.20 o 
   6  -4  11        0.04        0.30      0.79 o 
  -3  -3  11        2.18        2.54      0.97 o 
  -2  -3  11        4.06        2.39      0.73 o 
  -1  -3  11        1.75        1.34      0.66 o 
   0  -3  11       13.53       12.58      0.98 o 
   1  -3  11       50.29       44.11      1.81 o 
   2  -3  11        3.82        4.24      0.70 o 
   3  -3  11        1.28        1.00      0.51 o 
   4  -3  11        3.07        3.66      0.75 o 
   5  -3  11        0.14        0.90      0.61 o 
   6  -3  11        0.01       -0.22      0.70 o 
  -3  -2  11        4.14        4.61      0.93 o 
  -2  -2  11        0.32       -0.16      0.56 o 
  -1  -2  11        1.33        1.18      0.54 o 
   0  -2  11        5.05        5.34      0.72 o 
   1  -2  11       40.19       38.15      1.49 o 
   2  -2  11        3.23        1.86      0.74 o 
   3  -2  11        1.55        1.26      0.49 o 
   4  -2  11        0.01        0.31      0.50 o 
   5  -2  11        8.71       10.35      1.00 o 
   6  -2  11        3.28        1.44      0.78 o 
   7  -2  11        2.15        3.41      0.90 o 
  -3  -1  11        0.67       -0.25      0.89 o 
  -2  -1  11        4.57        3.33      0.79 o 
  -1  -1  11       15.38       15.45      1.06 o 
   0  -1  11        3.16        3.14      0.62 o 
   1  -1  11       29.46       32.85      1.70 o 
   2  -1  11       66.18       63.59      1.90 o 
   3  -1  11        1.36        0.63      0.46 o 
   4  -1  11        1.46        0.60      0.53 o 
   5  -1  11        0.67        1.44      0.55 o 
   6  -1  11        3.71        2.66      0.76 o 
   7  -1  11        3.47        4.12      0.76 o 
  -3   0  11        0.08       -0.65      0.65 o 
  -2   0  11        2.48        1.22      0.66 o 
  -1   0  11        6.87        6.57      0.80 o 
   0   0  11        8.02        7.26      0.79 o 
   1   0  11        4.26        3.68      0.62 o 
   2   0  11       14.71       12.96      1.02 o 
   3   0  11        0.71        0.71      0.47 o 
   4   0  11        5.15        5.48      0.67 o 
   5   0  11        2.52        2.25      0.70 o 
   6   0  11        0.01        0.02      0.44 o 
   7   0  11        0.16       -0.28      0.49 o 
  -3   1  11       14.92       17.12      1.15 o 
  -2   1  11        0.82        0.12      0.52 o 
  -1   1  11        5.95        5.51      0.65 o 
   0   1  11        2.21        2.93      0.63 o 
   1   1  11        4.52        5.20      0.71 o 
   2   1  11        2.03        1.75      0.52 o 
   3   1  11       26.75       29.88      1.23 o 
   4   1  11        0.06        0.12      0.38 o 
   5   1  11        0.74        0.68      0.46 o 
   6   1  11        4.69        4.50      0.71 o 
   7   1  11        1.62        1.21      0.66 o 
  -3   2  11        0.06       -0.60      0.60 o 
  -2   2  11        0.96        0.42      0.55 o 
  -1   2  11       12.19       13.55      1.09 o 
   0   2  11        9.24        8.25      0.85 o 
   1   2  11        4.04        3.84      0.91 o 
   2   2  11        1.78        2.33      0.56 o 
   3   2  11        2.27        2.55      0.63 o 
   4   2  11        2.24        3.28      0.49 o 
   5   2  11        1.45        1.09      0.50 o 
   6   2  11        0.57        0.13      0.48 o 
   7   2  11        3.17        2.16      0.56 o 
  -3   3  11       10.29       11.89      1.13 o 
  -2   3  11        0.22        0.39      0.60 o 
  -1   3  11        0.68       -0.19      0.52 o 
   0   3  11        0.08       -0.45      0.45 o 
   1   3  11        0.55        0.45      0.49 o 
   2   3  11        0.02       -0.39      0.39 o 
   3   3  11        4.54        4.13      0.74 o 
   4   3  11        0.01       -0.03      0.40 o 
   5   3  11        2.29        1.38      0.47 o 
   6   3  11        4.55        4.69      0.60 o 
   7   3  11        0.25        0.70      0.42 o 
  -2   4  11        1.62        1.86      0.77 o 
  -1   4  11        4.44        2.88      0.75 o 
   0   4  11        4.70        4.02      0.71 o 
   1   4  11        2.66        2.43      0.62 o 
   2   4  11        0.19       -0.08      0.43 o 
   3   4  11        3.49        3.36      0.69 o 
   4   4  11        0.10        0.06      0.43 o 
   5   4  11        0.12       -0.13      0.57 o 
   6   4  11        0.20        0.57      0.47 o 
   7   4  11        1.42        0.05      0.41 o 
  -2   5  11        0.05       -0.66      0.66 o 
  -1   5  11       10.01        8.02      0.95 o 
   0   5  11        0.41        1.22      0.60 o 
   1   5  11        0.68       -0.29      0.76 o 
   2   5  11        1.98        1.33      0.69 o 
   3   5  11        1.56        1.54      0.61 o 
   4   5  11        0.24       -0.09      0.44 o 
   5   5  11        0.45        0.20      0.49 o 
   6   5  11        0.03       -0.42      0.42 o 
   7   5  11        0.89        1.41      0.57 o 
  -1   6  11        0.54        0.66      0.65 o 
   0   6  11        2.85        3.47      0.82 o 
   1   6  11        0.15        0.02      0.52 o 
   2   6  11        0.99        0.25      0.59 o 
   3   6  11        4.06        4.56      0.81 o 
   4   6  11        0.08       -0.49      0.49 o 
   5   6  11        0.44        0.07      0.51 o 
   6   6  11        0.42        0.22      0.47 o 
   7   6  11        0.50        0.70      0.54 o 
  -1   7  11       11.04       11.66      1.17 o 
   0   7  11        6.56        6.10      1.37 o 
   1   7  11        0.20        0.22      0.61 o 
   2   7  11        0.00       -0.52      0.52 o 
   3   7  11        0.00        0.37      0.59 o 
   4   7  11        1.10        1.01      0.58 o 
   5   7  11        0.54        0.18      0.52 o 
   6   7  11        0.03       -0.31      0.64 o 
   0   8  11        0.01        0.07      0.74 o 
   1   8  11        0.40       -0.22      0.61 o 
   2   8  11        0.19        0.90      0.69 o 
   3   8  11        0.03       -0.59      0.67 o 
   4   8  11        0.52        1.30      0.80 o 
   5   8  11        1.03       -0.21      0.53 o 
   2   9  11        0.37        0.06      0.71 o 
   3   9  11        0.04        0.11      0.83 o 
   4   9  11        0.98        0.07      0.75 o 
   1  -7  12        3.81        2.74      0.90 o 
   2  -7  12        6.64        7.09      0.98 o 
  -1  -6  12        1.68        2.02      1.01 o 
   0  -6  12        0.90        0.55      0.74 o 
   1  -6  12        0.08       -0.14      0.59 o 
   2  -6  12        1.09        1.38      0.68 o 
   3  -6  12        8.64       12.47      1.29 o 
   4  -6  12        0.00       -0.64      0.64 o 
  -1  -5  12        2.22        2.90      0.89 o 
   0  -5  12        0.39        0.27      0.56 o 
   1  -5  12        1.67        2.17      0.62 o 
   2  -5  12       23.08       24.41      1.81 o 
   3  -5  12        0.34       -0.55      0.55 o 
   4  -5  12        0.58        0.00      0.66 o 
   5  -5  12        3.75        5.68      1.03 o 
  -2  -4  12        0.01       -0.10      0.67 o 
  -1  -4  12        0.00        0.05      0.66 o 
   0  -4  12       15.48       18.26      1.73 o 
   1  -4  12        0.49        0.20      0.55 o 
   2  -4  12        0.05       -0.49      0.49 o 
   3  -4  12        1.80        2.36      0.65 o 
   4  -4  12       24.97       25.66      1.74 o 
   5  -4  12        5.57        5.48      0.95 o 
  -2  -3  12        0.03       -0.18      0.70 o 
  -1  -3  12        0.13       -0.04      0.60 o 
   0  -3  12        9.81       11.47      1.60 o 
   1  -3  12        0.05        0.04      0.51 o 
   2  -3  12        0.56        0.20      0.51 o 
   3  -3  12        0.71        0.43      0.52 o 
   4  -3  12        2.10        0.90      0.71 o 
   5  -3  12        1.72        1.97      0.81 o 
   6  -3  12        0.37        0.15      0.78 o 
  -2  -2  12        0.86        1.60      0.76 o 
  -1  -2  12        4.55        3.75      0.86 o 
   0  -2  12        2.20        1.49      0.61 o 
   1  -2  12        0.24        0.43      0.52 o 
   2  -2  12       13.48       12.62      1.02 o 
   3  -2  12        1.76        1.98      0.60 o 
   4  -2  12       13.34       14.37      1.40 o 
   5  -2  12       18.05       17.82      1.31 o 
   6  -2  12       13.05       13.06      1.43 o 
  -2  -1  12        0.02        0.46      0.72 o 
  -1  -1  12        5.10        7.11      1.04 o 
   0  -1  12        0.47        0.41      0.87 o 
   1  -1  12        3.13        4.23      0.71 o 
   2  -1  12        1.46        1.31      0.58 o 
   3  -1  12       14.10       15.66      1.18 o 
   4  -1  12        0.05       -0.53      0.53 o 
   5  -1  12        0.98        0.35      0.63 o 
   6  -1  12        0.02        0.06      0.76 o 
  -2   0  12        1.18        0.09      0.68 o 
  -1   0  12        4.08        3.60      0.73 o 
   0   0  12        2.38        3.04      0.66 o 
   1   0  12        0.95       -0.21      0.48 o 
   2   0  12        7.92        8.85      0.87 o 
   3   0  12       29.77       31.08      1.56 o 
   4   0  12        0.00       -0.45      0.53 o 
   5   0  12        0.00       -0.49      0.49 o 
   6   0  12       30.49       37.19      2.01 o 
   7   0  12        1.55        1.83      0.85 o 
  -2   1  12        0.01        0.64      0.72 o 
  -1   1  12        4.32        3.88      0.75 o 
   0   1  12        4.02        4.23      0.73 o 
   1   1  12        0.65        0.46      0.51 o 
   2   1  12        7.32        6.93      0.80 o 
   3   1  12        0.01        0.50      0.54 o 
   4   1  12        1.21        1.10      0.60 o 
   5   1  12        0.39        0.72      0.70 o 
   6   1  12        0.00       -0.28      0.54 o 
   7   1  12        4.25        4.69      0.88 o 
  -2   2  12        1.61        1.22      0.79 o 
  -1   2  12        2.59        2.09      0.77 o 
   0   2  12        0.02       -0.49      0.49 o 
   1   2  12        1.60        1.81      0.59 o 
   2   2  12        0.28        1.33      0.56 o 
   3   2  12        9.03        9.96      1.02 o 
   4   2  12        7.26        9.20      0.98 o 
   5   2  12        0.01       -0.42      0.42 o 
   6   2  12        0.25        0.13      0.44 o 
   7   2  12        2.07        2.45      0.66 o 
  -2   3  12        0.70        1.17      0.70 o 
  -1   3  12        1.07        1.60      0.69 o 
   0   3  12        2.51        2.86      0.71 o 
   1   3  12        0.69        0.23      0.52 o 
   2   3  12        0.60        1.11      0.54 o 
   3   3  12        2.94        3.18      0.72 o 
   4   3  12        6.40        8.26      0.94 o 
   5   3  12        2.83        3.41      0.71 o 
   6   3  12        0.07        0.11      0.43 o 
   7   3  12        2.95        1.68      0.59 o 
  -1   4  12        1.15        1.74      0.71 o 
   0   4  12        1.46        2.52      0.71 o 
   1   4  12        0.26        0.13      0.52 o 
   2   4  12        0.01       -0.45      0.56 o 
   3   4  12        0.36        0.03      0.58 o 
   4   4  12        2.17        2.40      0.69 o 
   5   4  12        0.23        0.45      0.57 o 
   6   4  12        0.41        0.00      0.51 o 
   7   4  12        0.54        0.79      0.52 o 
  -1   5  12        1.53        1.50      0.74 o 
   0   5  12        0.10       -0.04      0.61 o 
   1   5  12        0.20       -0.14      0.55 o 
   2   5  12        2.23        0.98      0.67 o 
   3   5  12        0.83        0.56      0.61 o 
   4   5  12        0.82        0.53      0.71 o 
   5   5  12        9.25       11.28      1.30 o 
   6   5  12        6.35        7.08      0.87 o 
   0   6  12        0.00        0.02      0.62 o 
   1   6  12        0.00       -0.62      0.62 o 
   2   6  12        1.86        1.46      0.75 o 
   3   6  12        0.01        0.32      0.61 o 
   4   6  12        0.27        0.59      0.73 o 
   5   6  12        1.32        0.88      0.62 o 
   6   6  12        1.95        3.20      0.71 o 
   1   7  12        0.10       -0.37      0.69 o 
   2   7  12        0.70       -0.16      0.68 o 
   3   7  12        1.47        1.04      0.69 o 
   4   7  12        1.29        0.29      0.76 o 
   5   7  12        1.20        1.41      0.81 o 
   3   8  12        0.57       -0.26      0.81 o 
   1  -5  13        4.94        4.76      0.89 o 
   2  -5  13        0.11       -0.58      0.58 o 
   3  -5  13        0.09        1.25      0.77 o 
   0  -4  13        9.05        8.49      1.87 o 
   1  -4  13        2.64        3.98      0.81 o 
   2  -4  13        0.32       -0.53      0.57 o 
   3  -4  13        3.17        4.12      0.93 o 
   4  -4  13        0.12        0.83      0.77 o 
  -1  -3  13        0.00       -0.58      0.69 o 
   0  -3  13        0.29        0.19      0.71 o 
   1  -3  13        2.50        3.10      0.74 o 
   2  -3  13        0.30       -0.10      0.57 o 
   3  -3  13        2.39        2.66      1.01 o 
   4  -3  13        0.45        0.01      0.85 o 
   5  -3  13        3.70        3.89      0.94 o 
  -1  -2  13        3.20        3.97      0.93 o 
   0  -2  13        0.01        0.37      0.61 o 
   1  -2  13        6.97        9.13      1.12 o 
   2  -2  13        1.35        1.63      0.65 o 
   3  -2  13        0.36        0.10      0.66 o 
   4  -2  13        0.47        0.76      0.67 o 
   5  -2  13        0.01       -0.43      0.78 o 
  -1  -1  13        0.93        0.13      0.75 o 
   0  -1  13        1.10        1.07      0.63 o 
   1  -1  13        1.56        2.57      0.70 o 
   2  -1  13       11.38        9.63      1.00 o 
   3  -1  13        0.39        0.10      0.81 o 
   4  -1  13        0.00       -0.50      0.58 o 
   5  -1  13        2.03        1.73      0.93 o 
  -1   0  13        1.61        0.98      0.80 o 
   0   0  13        3.76        5.15      0.84 o 
   1   0  13        4.84        5.49      0.84 o 
   2   0  13        0.32       -0.29      0.56 o 
   3   0  13        2.80        2.39      0.92 o 
   4   0  13        1.78        1.73      0.88 o 
   5   0  13        0.02       -0.23      0.77 o 
   6   0  13        5.37        5.75      1.19 o 
  -1   1  13        1.01        0.93      0.83 o 
   0   1  13        5.64        6.05      1.25 o 
   1   1  13        0.02        0.67      0.59 o 
   2   1  13       10.06        9.59      1.00 o 
   3   1  13       17.98       17.39      1.32 o 
   4   1  13        1.20        0.93      0.73 o 
   5   1  13        0.03       -0.15      0.98 o 
   6   1  13        0.81        1.17      0.78 o 
  -1   2  13        0.20       -0.17      0.78 o 
   0   2  13        0.41        0.22      0.61 o 
   1   2  13       10.76       11.98      1.09 o 
   2   2  13        0.05       -0.02      0.61 o 
   3   2  13        0.30        0.44      0.68 o 
   4   2  13        3.34        4.25      0.85 o 
   5   2  13        0.02       -0.20      0.73 o 
   6   2  13        0.42        1.09      0.78 o 
   0   3  13        2.97        3.84      0.95 o 
   1   3  13        1.78        1.58      0.68 o 
   2   3  13        4.35        4.94      0.90 o 
   3   3  13        4.54        4.76      0.92 o 
   4   3  13        6.95        7.87      1.02 o 
   5   3  13        0.02        0.12      0.78 o 
   6   3  13        0.01        1.07      0.75 o 
   0   4  13        1.01        0.07      0.67 o 
   1   4  13        0.01       -0.21      1.08 o 
   2   4  13        6.12        8.08      1.07 o 
   3   4  13        0.01        0.33      0.66 o 
   4   4  13        0.00        0.11      0.71 o 
   5   4  13        0.48        0.58      0.84 o 
   1   5  13        0.57        0.26      0.75 o 
   2   5  13        3.13        1.99      1.64 o 
   3   5  13        0.72        0.79      0.69 o 
   4   5  13        2.24        2.98      0.99 o 
   5   5  13        0.35        1.00      0.84 o 
   2   6  13        0.34       -0.61      0.67 o 
   3   6  13        0.79        0.53      0.71 o 
   4   6  13        0.72        0.12      0.81 o 
   2  -2  14        2.28        2.66      0.77 o 
   3  -2  14        0.87        0.07      0.72 o 
   1  -1  14        2.25        2.10      0.76 o 
   2  -1  14        0.11        0.43      0.76 o 
   3  -1  14        0.42        2.03      0.77 o 
   4  -1  14        1.35        0.83      0.99 o 
   1   0  14        1.06        0.38      0.67 o 
   2   0  14        0.79        1.63      0.80 o 
   3   0  14        5.60        4.52      1.03 o 
   4   0  14        0.12       -0.53      0.67 o 
   1   1  14        1.22        0.74      0.69 o 
   2   1  14        0.17       -0.36      0.90 o 
   3   1  14        0.00       -0.85      1.02 o 
   4   1  14        1.05        0.66      0.77 o 
   1   2  14        0.07       -0.04      0.78 o 
   2   2  14        0.08        0.12      0.70 o 
   3   2  14        2.57        1.43      0.81 o 
   4   2  14        5.87        6.71      1.05 o 
   2   3  14        0.88        0.84      0.75 o 
   3   3  14        2.21        1.40      1.23 o 
   4   3  14        0.07       -0.51      0.84 o 
                                                 
